# Supplementary material for: uPAR exhibits age- and region-dependent expression in the brains of mice with Alzheimer’s disease-like pathology
Source: Brain Res. Author manuscript; Available in PMC 2026 Jun 15. (PMC13267882; doi:10.1016/j.brainres.2026.150364)
Supplement: MMC10 [file NIHMS2175204-supplement-MMC10.xlsx]

## Sheet: Sheet1
Supp Table 3. Differentially expressed genes for 6-month Rag-5xFAD vs 6-month Rag mice.
gene_id	C1	C2	C4	C3	A1	A2	A3	A4	Rag5xFAD_6M	Rag_6M	log2FoldChange	pvalue	padj	gene_name	gene_chr	gene_start	gene_end	gene_strand	gene_length	gene_biotype	gene_description	tf_family	C1_count	C2_count	C4_count	C3_count	A1_count	A2_count	A3_count	A4_count	C1_fpkm	C2_fpkm	C4_fpkm	C3_fpkm	A1_fpkm	A2_fpkm	A3_fpkm	A4_fpkm
ENSMUSG00000000982	124.849	266.405	95.1244	23.5831	1.99737	0.86133	1.01636	3.21657	127.49	1.77291	6.19979	1.20896e-15	2.18919e-11	Ccl3	11	83538670	83540181	-	766	protein_coding	chemokine (C-C motif) ligand 3 [Source:MGI Symbol;Acc:MGI:98260]	-	118	288	92	23	2	1	1	3	8.48087	18.0465	6.42725	1.59528	0.135824	0.0584116	0.0687728	0.217525
ENSMUSG00000004655	43.3797	61.9761	75.4791	157.904	6.9908	0.86133	0	7.50534	84.6848	3.83937	4.49378	1.37355e-12	1.24361e-08	Aqp1	6	55313417	55325540	+	2627	protein_coding	aquaporin 1 [Source:MGI Symbol;Acc:MGI:103201]	-	41	67	73	154	7	1	0	7	0.859233	1.22418	1.48706	3.11458	0.138616	0.0170321	0	0.147998
ENSMUSG00000068129	553.356	1727	542.829	78.9521	6.9908	0	4.06543	3.21657	725.535	3.5682	7.67838	3.5689e-12	2.15419e-08	Cst7	2	150412335	150420864	+	986	protein_coding	cystatin F (leukocystatin) [Source:MGI Symbol;Acc:MGI:1298217]	-	523	1867	525	77	7	0	4	3	29.202	90.8858	28.4937	4.14908	0.369315	0	0.213712	0.16899
ENSMUSG00000042228	287.787	442.158	344.309	291.2	151.8	136.951	152.454	162.973	341.363	151.045	1.17882	1.95592e-10	8.85446e-07	Lyn	4	3678115	3813122	+	4073	protein_coding	LYN proto-oncogene, Src family tyrosine kinase [Source:MGI Symbol;Acc:MGI:96892]	-	272	478	333	284	152	159	150	152	3.67656	5.63303	4.37518	3.70461	1.94136	1.74667	1.94009	2.07274
ENSMUSG00000079017	152.358	383.882	133.381	52.293	23.9684	8.6133	29.4744	13.9385	180.478	18.9986	3.25337	4.42407e-10	1.27535e-06	Ifi27l2a	12	103408426	103409939	-	463	protein_coding	interferon, alpha-inducible protein 27 like 2A [Source:MGI Symbol;Acc:MGI:1924183]	-	144	415	129	51	24	10	29	13	17.1226	43.0225	14.9099	5.85231	2.69654	0.966378	3.29961	1.55948
ENSMUSG00000033880	1070.74	2227.44	1071.18	511.651	314.586	257.538	253.073	333.451	1220.25	289.662	2.07526	4.81117e-10	1.27535e-06	Lgals3bp	11	118283577	118292918	-	2847	protein_coding	lectin, galactoside-binding, soluble, 3 binding protein [Source:MGI Symbol;Acc:MGI:99554]	-	1012	2408	1036	499	315	299	249	311	19.5695	40.5974	19.4733	9.31218	5.75571	4.69907	4.60741	6.06722
ENSMUSG00000040711	486.699	530.959	583.154	506.524	303.6	314.385	323.202	309.863	526.834	312.763	0.752336	4.93013e-10	1.27535e-06	Sh3pxd2b	11	32297820	32378173	+	9793	protein_coding	SH3 and PX domains 2B [Source:MGI Symbol;Acc:MGI:2442062]	-	460	574	564	494	304	365	318	289	2.58601	2.81336	3.08198	2.68009	1.61486	1.66765	1.71063	1.63907
ENSMUSG00000074896	355.502	631.786	313.29	248.135	110.854	130.922	128.061	76.1255	387.178	111.491	1.79518	8.47023e-10	1.91724e-06	Ifit3	19	34560931	34566131	+	1745	protein_coding	interferon-induced protein with tetratricopeptide repeats 3 [Source:MGI Symbol;Acc:MGI:1101055]	-	336	683	303	242	111	152	126	71	10.6006	18.7869	9.29209	7.36815	3.30905	3.89741	3.80382	2.25985
ENSMUSG00000079293	232.769	863.965	169.57	55.369	5.99211	1.72266	1.01636	12.8663	330.418	5.39935	5.94626	1.32281e-08	2.66149e-05	Clec7a	6	129438554	129449742	-	2638	protein_coding	C-type lectin domain family 7, member a [Source:MGI Symbol;Acc:MGI:1861431]	-	220	934	164	54	6	2	1	12	4.5913	16.9942	3.32687	1.08757	0.118318	0.0339221	0.0199696	0.252652
ENSMUSG00000039158	180.925	220.154	195.419	139.448	82.8909	80.965	84.3577	90.064	183.986	84.5694	1.12362	1.51808e-08	2.74893e-05	Akna	4	63285362	63321591	-	5765	protein_coding	AT-hook transcription factor [Source:MGI Symbol;Acc:MGI:2140340]	-	171	238	189	136	83	94	83	84	1.63299	1.98156	1.7544	1.25337	0.748954	0.729553	0.758445	0.809276
ENSMUSG00000033016	193.622	251.604	239.879	186.614	119.842	94.7463	92.4885	115.797	217.93	105.718	1.0464	2.89678e-08	4.57215e-05	Nfatc1	18	80649420	80756286	-	7469	protein_coding	nuclear factor of activated T cells, cytoplasmic, calcineurin dependent 1 [Source:MGI Symbol;Acc:MGI:102469]	RHD	183	272	232	182	120	110	91	108	1.34889	1.74798	1.66223	1.29463	0.835786	0.658959	0.641836	0.803115
ENSMUSG00000018930	43.3797	74.0013	36.1886	12.3042	0	0	0	2.14438	41.4685	0.536095	6.39506	3.02992e-08	4.57215e-05	Ccl4	11	83553410	83555509	+	660	protein_coding	chemokine (C-C motif) ligand 4 [Source:MGI Symbol;Acc:MGI:98261]	-	41	80	35	12	0	0	0	2	3.42001	5.81801	2.83786	0.965997	0	0	0	0.168307
ENSMUSG00000021624	192.564	460.658	207.826	75.8761	47.9369	55.9864	26.4253	47.1764	234.231	44.3813	2.39918	3.46079e-08	4.82062e-05	Cd180	13	102830066	102876137	+	4509	protein_coding	CD180 antigen [Source:MGI Symbol;Acc:MGI:1194924]	-	182	498	201	74	48	65	26	44	2.22218	5.30125	2.38552	0.871946	0.55378	0.645002	0.303765	0.541987
ENSMUSG00000056737	150.242	273.805	94.0904	91.2564	43.9422	36.1759	39.6379	36.4545	152.348	39.0526	1.96604	3.80229e-08	4.918e-05	Capg	6	72521374	72539966	+	2529	protein_coding	capping protein (actin filament), gelsolin-like [Source:MGI Symbol;Acc:MGI:1098259]	-	142	296	91	89	44	42	39	34	3.0912	5.61787	1.92557	1.86973	0.905065	0.743068	0.812383	0.746701
ENSMUSG00000031665	628.477	1009.19	1144.59	931.02	471.38	346.255	384.183	503.93	928.321	426.437	1.12324	4.08047e-08	4.92594e-05	Sall1	8	89753863	89770790	-	5265	protein_coding	spalt like transcription factor 1 [Source:MGI Symbol;Acc:MGI:1889585]	zf-C2H2	594	1091	1107	908	472	402	378	470	6.2112	9.94615	11.2516	9.16275	4.66358	3.4163	3.78215	4.95811
ENSMUSG00000020422	1703.45	1753.83	1512.68	1780.01	1068.59	827.738	986.883	1164.4	1687.49	1011.9	0.738574	5.73447e-08	6.48999e-05	Tns3	11	8381652	8614681	-	11799	protein_coding	tensin 3 [Source:MGI Symbol;Acc:MGI:2443012]	-	1610	1896	1463	1736	1070	961	971	1086	7.51222	7.71297	6.63538	7.81705	4.71753	3.64423	4.3353	5.11212
ENSMUSG00000034855	38.0895	115.627	28.9509	4.10141	0.998685	0	2.03271	1.07219	46.6922	1.0259	5.5512	7.98564e-08	8.4485e-05	Cxcl10	5	92494497	92496748	-	2252	protein_coding	chemokine (C-X-C motif) ligand 10 [Source:MGI Symbol;Acc:MGI:1352450]	-	36	125	28	4	1	0	2	1	0.880079	2.66422	0.665359	0.0943691	0.0230998	0	0.046785	0.0246631
ENSMUSG00000031639	350.212	388.507	356.717	335.29	233.692	200.69	218.517	223.016	357.681	218.979	0.709699	8.39811e-08	8.4485e-05	Tlr3	8	45848702	45864117	-	5207	protein_coding	toll-like receptor 3 [Source:MGI Symbol;Acc:MGI:2156367]	-	331	420	345	327	234	233	215	208	3.49968	3.8716	3.54567	3.33656	2.33778	2.00215	2.17518	2.21867
ENSMUSG00000018927	298.368	747.413	258.49	76.9014	35.9527	26.7012	33.5398	35.3823	345.293	32.894	3.39313	1.02416e-07	9.76078e-05	Ccl6	11	83478708	83483913	-	1795	protein_coding	chemokine (C-C motif) ligand 6 [Source:MGI Symbol;Acc:MGI:98263]	-	282	808	250	75	36	31	33	33	8.64912	21.6061	7.45319	2.21991	1.04331	0.772726	0.968489	1.02109
ENSMUSG00000062488	177.751	293.23	167.502	140.473	96.8725	54.2638	65.0469	50.393	194.739	66.644	1.5488	1.27169e-07	0.000115139	Ifit3b	19	34585370	34590801	+	2000	protein_coding	interferon-induced protein with tetratricopeptide repeats 3B [Source:MGI Symbol;Acc:MGI:3698419]	-	168	317	162	137	97	63	64	47	4.62452	7.60778	4.33462	3.63939	2.523	1.40941	1.68576	1.30522
ENSMUSG00000022122	1180.77	1597.5	1213.87	1583.14	821.918	728.685	651.485	897.424	1393.82	774.878	0.847534	1.60772e-07	0.000138632	Ednrb	14	104052061	104081838	-	4266	protein_coding	endothelin receptor type B [Source:MGI Symbol;Acc:MGI:102720]	-	1116	1727	1174	1544	823	846	641	837	14.4023	19.4312	14.727	19.2294	10.0359	8.87314	7.91557	10.8974
ENSMUSG00000037242	1704.51	2034.11	1823.91	2615.67	1234.38	969.857	1162.71	1185.84	2044.55	1138.2	0.845372	1.73629e-07	0.000142912	Clic4	4	134941280	135000125	-	6572	protein_coding	chloride intracellular channel 4 (mitochondrial) [Source:MGI Symbol;Acc:MGI:1352754]	-	1611	2199	1764	2551	1236	1126	1144	1106	13.4954	16.0604	14.3637	20.623	9.78356	7.666	9.17009	9.34704
ENSMUSG00000027074	26.451	42.5507	65.1395	24.6085	10.9855	3.44532	4.06543	3.21657	39.6874	5.42822	2.87429	2.03138e-07	0.000156639	Slc43a3	2	84766923	84788853	+	4464	protein_coding	solute carrier family 43, member 3 [Source:MGI Symbol;Acc:MGI:1931054]	-	25	46	63	24	11	4	4	3	0.308321	0.494609	0.755236	0.285644	0.128187	0.0400926	0.0472042	0.0373262
ENSMUSG00000030789	156.59	410.707	122.007	11.2789	1.99737	1.72266	1.01636	8.57753	175.146	3.32848	5.73191	2.14536e-07	0.000156639	Itgax	7	127728719	127749829	+	4803	protein_coding	integrin alpha X [Source:MGI Symbol;Acc:MGI:96609]	-	148	444	118	11	2	2	1	8	1.69643	4.4371	1.31473	0.12168	0.0216617	0.0186314	0.0109681	0.0925111
ENSMUSG00000042129	221.131	316.355	300.883	580.349	135.821	110.25	129.077	150.107	354.68	131.314	1.43471	2.16257e-07	0.000156639	Rassf4	6	116609969	116650913	-	9209	protein_coding	Ras association (RalGDS/AF-6) domain family member 4 [Source:MGI Symbol;Acc:MGI:2386853]	-	209	342	291	566	136	128	127	140	1.24946	1.78255	1.69101	3.26544	0.76825	0.621907	0.726501	0.844369
ENSMUSG00000004707	62.4245	124.877	38.2566	12.3042	7.98948	2.58399	6.09814	7.50534	59.4656	6.04424	3.31325	2.56236e-07	0.000178459	Ly9	1	171416192	171434978	-	3307	protein_coding	lymphocyte antigen 9 [Source:MGI Symbol;Acc:MGI:96885]	-	59	135	37	12	8	3	6	7	0.982212	1.95942	0.598734	0.19279	0.125844	0.0405896	0.095579	0.117566
ENSMUSG00000032011	29064.4	35942.4	30806.9	18730.1	13832.8	14424.7	16782.1	12924.2	28635.9	14490.9	0.982681	2.71647e-07	0.000182185	Thy1	9	43954681	43959876	+	2995	protein_coding	thymus cell antigen 1, theta [Source:MGI Symbol;Acc:MGI:98747]	-	27470	38856	29795	18267	13851	16747	16512	12054	504.951	622.716	532.369	324.047	240.58	250.189	290.434	223.538
ENSMUSG00000037428	3806.83	2846.27	3093.61	3534.39	5377.92	6217.94	7187.68	4726.22	3320.28	5877.44	-0.82401	3.24451e-07	0.000209827	Vgf	5	137055246	137062205	+	2973	protein_coding	VGF nerve growth factor inducible [Source:MGI Symbol;Acc:MGI:1343180]	-	3598	3077	2992	3447	5385	7219	7072	4408	66.6275	49.6777	53.8559	61.6006	94.2252	108.645	125.312	82.3499
ENSMUSG00000038843	107.92	170.203	284.339	132.27	66.9119	45.6505	25.4089	60.0427	173.683	49.5035	1.81195	3.68812e-07	0.000229333	Gcnt1	19	17303505	17350208	-	5760	protein_coding	glucosaminyl (N-acetyl) transferase 1, core 2 [Source:MGI Symbol;Acc:MGI:95676]	-	102	184	275	129	67	53	25	56	0.974911	1.53329	2.55492	1.18989	0.605102	0.411701	0.228646	0.539986
ENSMUSG00000052229	849.607	1035.09	1037.06	863.347	441.419	458.227	478.704	685.13	946.277	515.87	0.876336	3.79941e-07	0.000229333	Gpr17	18	32076050	32082689	-	5195	protein_coding	G protein-coupled receptor 17 [Source:MGI Symbol;Acc:MGI:3584514]	-	803	1119	1003	842	442	532	471	639	8.50976	10.3389	10.3319	8.61122	4.42601	4.58199	4.77618	6.83175
ENSMUSG00000073411	1848.4	2996.13	1686.39	1322.7	888.83	776.919	1050.91	604.716	1963.4	830.345	1.2417	6.82249e-07	0.000389947	H2-D1	17	35481706	35486475	+	2579	protein_coding	histocompatibility 2, D region locus 1 [Source:MGI Symbol;Acc:MGI:95896]	-	1747	3239	1631	1290	890	902	1034	564	37.2931	60.2821	33.843	26.5752	17.9521	15.6489	21.121	12.1463
ENSMUSG00000045312	393.592	573.51	459.079	453.206	292.615	206.719	179.895	273.409	469.846	238.159	0.981817	6.89105e-07	0.000389947	Lhfpl2	13	94194304	94331917	+	8415	protein_coding	lipoma HMGIC fusion partner-like 2 [Source:MGI Symbol;Acc:MGI:2145236]	-	372	620	444	442	293	240	177	255	2.43375	3.53644	2.82355	2.79066	1.8113	1.2761	1.10806	1.68307
ENSMUSG00000037239	632.709	560.56	600.731	552.665	991.695	858.746	824.266	840.598	586.666	878.826	-0.583397	7.86662e-07	0.000431663	Spred3	7	28858254	28869836	-	6218	protein_coding	sprouty-related EVH1 domain containing 3 [Source:MGI Symbol;Acc:MGI:2142186]	-	598	606	581	539	993	997	811	784	5.29466	4.6779	5.00025	4.60549	8.30758	7.17418	6.87093	7.00296
ENSMUSG00000003418	116.385	204.428	98.2263	118.941	41.9448	32.7305	36.5889	69.6924	134.495	45.2391	1.57928	8.24408e-07	0.00043907	St8sia6	2	13655832	13798875	-	7664	protein_coding	ST8 alpha-N-acetyl-neuraminide alpha-2,8-sialyltransferase 6 [Source:MGI Symbol;Acc:MGI:2386797]	-	110	221	95	116	42	38	36	65	0.790177	1.38409	0.663337	0.804157	0.285082	0.221848	0.247453	0.471058
ENSMUSG00000030577	24.335	73.0762	36.1886	12.3042	3.99474	3.44532	6.09814	3.21657	36.476	4.18869	3.12926	9.24793e-07	0.000478461	Cd22	7	30564827	30579767	-	5042	protein_coding	CD22 antigen [Source:MGI Symbol;Acc:MGI:88322]	-	23	79	35	12	4	4	6	3	0.251138	0.752061	0.371477	0.126449	0.0412699	0.0354965	0.0626893	0.0330472
ENSMUSG00000029816	133.313	401.457	148.89	85.1042	27.9632	37.8985	43.7034	66.4758	192.191	44.0102	2.13035	1.05603e-06	0.000531185	Gpnmb	6	49013480	49047863	+	6514	protein_coding	glycoprotein (transmembrane) nmb [Source:MGI Symbol;Acc:MGI:1934765]	-	126	434	144	83	28	44	43	62	1.0649	3.19794	1.18299	0.676969	0.223608	0.302227	0.347749	0.528641
ENSMUSG00000030259	436.971	407.007	509.743	824.383	251.669	209.303	222.582	295.925	544.526	244.87	1.15366	1.09334e-06	0.000535085	Rassf8	6	145692474	145766805	+	5559	protein_coding	Ras association (RalGDS/AF-6) domain family (N-terminal) member 8 [Source:MGI Symbol;Acc:MGI:1918573]	-	413	440	493	804	252	243	219	276	4.09016	3.79914	4.74588	7.68418	2.3582	1.95586	2.07536	2.75759
ENSMUSG00000024978	1678.05	2395.79	1916.96	1663.12	1165.47	1124.04	1062.09	1278.05	1913.48	1157.41	0.725706	1.14292e-06	0.000544631	Gpam	19	55055700	55115670	-	6664	protein_coding	glycerol-3-phosphate acyltransferase, mitochondrial [Source:MGI Symbol;Acc:MGI:109162]	-	1586	2590	1854	1622	1167	1305	1045	1192	13.1025	18.6549	14.8882	12.9317	9.10987	8.76201	8.26088	9.93477
ENSMUSG00000023885	119.559	179.453	188.181	158.93	88.883	75.797	78.2595	82.5587	161.531	81.3746	0.991258	1.49347e-06	0.000693432	Thbs2	17	14885762	14914497	-	7003	protein_coding	thrombospondin 2 [Source:MGI Symbol;Acc:MGI:98738]	-	113	194	182	155	89	88	77	77	0.888345	1.32968	1.39076	1.17594	0.661123	0.562246	0.579231	0.610693
ENSMUSG00000078945	86.7594	160.953	70.3093	38.9634	16.9777	11.1973	27.4417	25.7326	89.2462	20.3373	2.14315	1.584e-06	0.000714364	Naip2	13	100280571	100338600	-	4846	protein_coding	NLR family, apoptosis inhibitory protein 2 [Source:MGI Symbol;Acc:MGI:1298226]	-	82	174	68	38	17	13	27	24	0.931575	1.72343	0.750917	0.416618	0.182491	0.12003	0.293512	0.275071
ENSMUSG00000040528	24.335	70.3012	31.0188	15.3803	0.998685	0	3.04907	7.50534	35.2588	2.88827	3.65945	1.61746e-06	0.000714364	Milr1	11	106642052	106659620	+	2474	protein_coding	mast cell immunoglobulin like receptor 1 [Source:MGI Symbol;Acc:MGI:2685731]	-	23	76	30	15	1	0	3	7	0.511818	1.47449	0.648915	0.322129	0.021027	0	0.0638803	0.15715
ENSMUSG00000033207	53.9601	95.2766	27.9169	54.3437	10.9855	12.9199	13.2126	19.2994	57.8743	14.1044	2.0445	1.70594e-06	0.000733912	Mamdc2	19	23279973	23425806	-	3458	protein_coding	MAM domain containing 2 [Source:MGI Symbol;Acc:MGI:1918988]	-	51	103	27	53	11	15	13	18	0.811956	1.42969	0.417835	0.814309	0.165479	0.194086	0.198045	0.289111
ENSMUSG00000030921	132.255	234.029	122.007	75.8761	59.9211	25.8399	41.6707	42.8876	141.042	42.5798	1.73288	1.74463e-06	0.000733912	Trim30a	7	104058232	104114400	-	4111	protein_coding	tripartite motif-containing 30A [Source:MGI Symbol;Acc:MGI:98178]	-	125	253	118	74	60	30	41	40	1.67398	2.95394	1.53603	0.956362	0.759241	0.326514	0.52539	0.540417
ENSMUSG00000027111	775.545	831.589	709.297	626.49	460.394	383.292	407.559	524.301	735.73	443.887	0.730337	1.78331e-06	0.000733912	Itga6	2	71575960	71688760	+	9142	protein_coding	integrin alpha 6 [Source:MGI Symbol;Acc:MGI:96605]	-	733	899	686	611	461	445	401	489	4.41418	4.72006	4.01559	3.5509	2.62323	2.17794	2.31073	2.97087
ENSMUSG00000030342	1232.62	2461.47	1174.58	939.223	677.109	564.171	614.896	590.777	1451.97	611.738	1.24739	1.82455e-06	0.0007342	Cd9	6	125437229	125471754	-	2044	protein_coding	CD9 antigen [Source:MGI Symbol;Acc:MGI:88348]	-	1165	2661	1136	916	678	655	605	551	31.3785	62.4874	29.7416	23.8096	17.2554	14.338	15.5926	14.9723
ENSMUSG00000022272	1005.14	1079.49	1171.48	988.44	693.088	658.056	552.898	782.699	1061.14	671.685	0.660136	2.1156e-06	0.000832811	Myo10	15	25622611	25813759	+	10122	protein_coding	myosin X [Source:MGI Symbol;Acc:MGI:107716]	-	950	1167	1133	964	694	764	544	730	5.16707	5.53393	5.99004	5.05998	3.56672	3.37719	2.83125	4.00565
ENSMUSG00000046718	160.822	341.331	119.939	112.789	50.933	29.2852	57.9324	71.8368	183.72	52.4968	1.81279	2.18895e-06	0.00084335	Bst2	8	71986899	71990100	-	903	protein_coding	bone marrow stromal cell antigen 2 [Source:MGI Symbol;Acc:MGI:1916800]	-	152	369	116	110	51	34	57	67	9.26709	19.6141	6.87443	6.47207	2.93805	1.68469	3.32531	4.12101
ENSMUSG00000020432	543.833	853.79	498.369	498.321	297.608	273.042	303.891	355.967	598.578	307.627	0.961865	2.26418e-06	0.000854163	Tcn2	11	3867192	3882159	-	2178	protein_coding	transcobalamin 2 [Source:MGI Symbol;Acc:MGI:98534]	-	514	923	482	486	298	317	299	332	12.9925	20.341	11.8428	11.8554	7.11762	6.51223	7.232	8.46636
ENSMUSG00000026185	4214.18	6361.33	4961.98	3799.96	2838.26	2211.03	2042.88	3091.13	4834.36	2545.83	0.92538	2.38544e-06	0.000881543	Igfbp5	1	72897091	72914043	-	6006	protein_coding	insulin-like growth factor binding protein 5 [Source:MGI Symbol;Acc:MGI:96440]	-	3983	6877	4799	3706	2842	2567	2010	2883	36.51	54.9595	42.7594	32.7837	24.6159	19.1236	17.6301	26.661
ENSMUSG00000031995	76.179	158.178	54.7999	11.2789	10.9855	13.7813	10.1636	7.50534	75.1089	10.6089	2.8199	2.91928e-06	0.00105224	St14	9	31000698	31043149	-	7637	protein_coding	suppression of tumorigenicity 14 (colon carcinoma) [Source:MGI Symbol;Acc:MGI:1338881]	-	72	171	53	11	11	16	10	7	0.519036	1.07474	0.371381	0.0765258	0.0749283	0.0937401	0.0689799	0.0509087
ENSMUSG00000024737	232.769	307.105	158.196	75.8761	70.9067	49.9571	57.9324	63.2593	193.487	60.5139	1.67898	2.97012e-06	0.00105224	Slc15a3	19	10817091	10836726	+	5491	protein_coding	solute carrier family 15, member 3 [Source:MGI Symbol;Acc:MGI:1929691]	-	220	332	153	74	71	58	57	59	2.20576	2.90212	1.4911	0.716009	0.672641	0.472612	0.546851	0.596784
ENSMUSG00000021998	385.127	592.935	313.29	296.327	194.744	171.405	137.208	213.366	396.92	179.181	1.14881	3.02167e-06	0.00105224	Lcp1	14	75368541	75468282	+	9504	protein_coding	lymphocyte cytosolic protein 1 [Source:MGI Symbol;Acc:MGI:104808]	-	364	641	303	289	195	199	135	199	2.10854	3.23728	1.70609	1.61558	1.06734	0.93686	0.748294	1.16296
ENSMUSG00000026879	1193.47	1373.65	1559.21	1642.61	1011.67	923.346	702.303	827.731	1442.24	866.262	0.735167	3.72231e-06	0.00127177	Gsn	2	35146392	35197904	+	3157	protein_coding	gelsolin [Source:MGI Symbol;Acc:MGI:95851]	-	1128	1485	1508	1602	1013	1072	691	772	19.6708	22.5777	25.5619	26.9604	16.6921	15.1932	11.5305	13.5819
ENSMUSG00000015852	1177.6	1850.96	912.988	377.33	354.533	273.042	335.398	442.815	1079.72	351.447	1.61989	4.33087e-06	0.00140791	Fcrls	3	87158065	87171045	-	2334	protein_coding	Fc receptor-like S, scavenger receptor [Source:MGI Symbol;Acc:MGI:1933397]	-	1113	2001	883	368	355	317	330	413	26.2532	41.1505	20.2454	8.37694	7.91232	6.07696	7.44832	9.82801
ENSMUSG00000062078	7398.89	7785.86	6898.59	7804.98	5189.17	4419.48	3614.17	5485.33	7472.08	4677.04	0.675987	4.34391e-06	0.00140791	Qk	17	10421530	10538783	-	14242	protein_coding	quaking, KH domain containing RNA binding [Source:MGI Symbol;Acc:MGI:97837]	-	6993	8417	6672	7612	5196	5131	3556	5116	27.0321	28.3671	25.0698	28.3966	18.979	16.1198	13.1533	19.9515
ENSMUSG00000091649	38.0895	80.4764	36.1886	9.22817	8.98817	3.44532	2.03271	5.36095	40.9957	4.95679	3.05621	4.36775e-06	0.00140791	Phf11b	14	59558413	59578800	-	1184	protein_coding	PHD finger protein 11B [Source:MGI Symbol;Acc:MGI:3645789]	-	36	87	35	9	9	4	2	5	1.67393	3.52693	1.58191	0.403858	0.395428	0.15116	0.0889864	0.23455
ENSMUSG00000032122	150.242	277.505	164.4	100.485	65.9132	59.4318	78.2595	64.3314	173.158	66.984	1.37282	4.4318e-06	0.00140791	Slc37a2	9	37138881	37167034	-	6643	protein_coding	solute carrier family 37 (glycerol-3-phosphate transporter), member 2 [Source:MGI Symbol;Acc:MGI:1929693]	-	142	300	159	98	66	69	77	60	1.17682	2.16763	1.28085	0.783791	0.51684	0.464743	0.610621	0.501653
ENSMUSG00000007041	228.537	344.106	230.573	263.516	135.821	146.426	161.601	150.107	266.683	148.489	0.846591	4.57322e-06	0.00142779	Clic1	17	35268942	35277725	+	1799	protein_coding	chloride intracellular channel 1 [Source:MGI Symbol;Acc:MGI:2148924]	-	216	372	223	257	136	170	159	140	6.61013	9.92523	6.63346	7.58997	3.93264	4.22811	4.65598	4.32229
ENSMUSG00000018920	71.9468	136.902	57.9018	49.2169	25.9658	30.1465	15.2454	19.2994	78.992	22.6643	1.7979	4.71758e-06	0.00144296	Cxcl16	11	70344809	70350810	-	3021	protein_coding	chemokine (C-X-C motif) ligand 16 [Source:MGI Symbol;Acc:MGI:1932682]	-	68	148	56	48	26	35	15	18	1.23921	2.35147	0.991982	0.844168	0.447712	0.518377	0.261569	0.330932
ENSMUSG00000029826	188.331	295.08	157.162	166.107	89.8817	76.6583	81.3086	115.797	201.67	90.9113	1.1535	4.83727e-06	0.00144296	Zc3hav1	6	38282221	38331538	-	6518	protein_coding	zinc finger CCCH type, antiviral 1 [Source:MGI Symbol;Acc:MGI:1926031]	-	178	319	152	162	90	89	80	108	1.50346	2.34912	1.24795	1.3205	0.718297	0.610947	0.646578	0.920293
ENSMUSG00000045932	319.529	395.907	284.339	258.389	177.766	184.325	194.124	147.962	314.541	176.044	0.837286	4.86087e-06	0.00144296	Ifit2	19	34528094	34553819	+	3927	protein_coding	interferon-induced protein with tetratricopeptide repeats 2 [Source:MGI Symbol;Acc:MGI:99449]	-	302	428	275	252	178	214	191	138	4.23383	5.23132	3.74747	3.4094	2.35795	2.43827	2.56223	1.9518
ENSMUSG00000062296	2871.53	3067.35	2169.25	1545.21	7016.76	6793.31	7630.81	2816.65	2413.33	6064.38	-1.32933	5.13426e-06	0.00149954	Trank1	9	111140807	111224843	+	13123	protein_coding	tetratricopeptide repeat and ankyrin repeat containing 1 [Source:MGI Symbol;Acc:MGI:1341834]	-	2714	3316	2098	1507	7026	7887	7508	2627	11.3858	12.1286	8.55537	6.10124	27.8517	26.891	30.1395	11.1184
ENSMUSG00000016256	1682.29	3121.93	1397.92	835.662	698.081	650.304	746.006	569.333	1759.45	665.931	1.40183	5.32785e-06	0.00153138	Ctsz	2	174269286	174280832	-	1441	protein_coding	cathepsin Z [Source:MGI Symbol;Acc:MGI:1891190]	-	1590	3375	1352	815	699	755	734	531	60.7464	112.419	50.2087	30.0491	25.2342	23.4429	26.8335	20.4667
ENSMUSG00000002602	1667.47	2084.99	1457.88	1184.28	1018.66	931.097	861.871	852.392	1598.66	916.005	0.803549	6.09511e-06	0.00172454	Axl	7	25456698	25488130	-	5033	protein_coding	AXL receptor tyrosine kinase [Source:MGI Symbol;Acc:MGI:1347244]	-	1576	2254	1410	1155	1020	1081	848	795	17.2392	21.4959	14.992	12.1925	10.5426	9.61008	8.87594	8.77318
ENSMUSG00000024411	2836.61	6088.45	3020.2	4290.07	1830.59	1511.63	1186.09	2454.24	4058.83	1745.64	1.21751	6.39643e-06	0.00178195	Aqp4	18	15522553	15544039	-	6233	protein_coding	aquaporin 4 [Source:MGI Symbol;Acc:MGI:107387]	-	2681	6582	2921	4184	1833	1755	1167	2289	23.6803	50.6862	25.0785	35.6642	15.2982	12.5982	9.86322	20.397
ENSMUSG00000062127	766.022	919.466	794.082	733.127	521.314	515.075	534.604	600.427	803.174	542.855	0.566262	6.53124e-06	0.00179181	Cttnbp2nl	3	104909231	104960462	-	8138	protein_coding	CTTNBP2 N-terminal like [Source:MGI Symbol;Acc:MGI:1933137]	-	724	994	768	715	522	598	526	560	4.89788	5.8627	5.05022	4.66795	3.33679	3.28785	3.40497	3.82197
ENSMUSG00000045502	23.2769	53.6509	25.849	5.12676	3.99474	0	1.01636	2.14438	26.9759	1.78887	3.94926	6.69027e-06	0.00179181	Hcar2	5	124001633	124003562	-	1930	protein_coding	hydroxycarboxylic acid receptor 2 [Source:MGI Symbol;Acc:MGI:1933383]	-	22	58	25	5	4	0	1	2	0.627556	1.44245	0.693185	0.137642	0.107815	0	0.0272953	0.0575558
ENSMUSG00000022817	1612.46	2214.49	1397.92	1195.56	974.717	765.722	746.006	956.394	1605.1	860.71	0.899527	6.76069e-06	0.00179181	Itgb5	16	33650035	33769708	+	3553	protein_coding	integrin beta 5 [Source:MGI Symbol;Acc:MGI:96614]	-	1524	2394	1352	1166	976	889	734	892	23.6144	32.3413	20.3633	17.4358	14.29	11.1953	10.8829	13.944
ENSMUSG00000027995	99.4559	183.153	80.649	43.0648	39.9474	19.8106	11.1799	25.7326	101.581	24.1676	2.07444	6.82763e-06	0.00179181	Tlr2	3	83743579	83749074	-	3014	protein_coding	toll-like receptor 2 [Source:MGI Symbol;Acc:MGI:1346060]	-	94	198	78	42	40	23	11	24	1.71701	3.15319	1.3849	0.740362	0.690387	0.341439	0.192263	0.442267
ENSMUSG00000019873	1027.36	973.117	862.323	1117.63	727.043	593.456	566.111	691.563	995.108	644.543	0.626952	6.99708e-06	0.00181004	Reep3	10	66844968	66932724	-	8294	protein_coding	receptor accessory protein 3 [Source:MGI Symbol;Acc:MGI:88930]	-	971	1052	834	1090	728	689	557	645	6.44529	6.08808	5.38107	6.98234	4.56608	3.71692	3.53783	4.31929
ENSMUSG00000028362	20.1028	45.3258	4.13584	5.12676	0	0	0	1.07219	18.6728	0.268048	5.97143	7.29736e-06	0.00186114	Tnfsf8	4	63749545	63779584	-	3807	protein_coding	tumor necrosis factor (ligand) superfamily, member 8 [Source:MGI Symbol;Acc:MGI:88328]	-	19	49	4	5	0	0	0	1	0.274763	0.617792	0.0562268	0.0697791	0	0	0	0.0145893
ENSMUSG00000025534	598.852	971.266	472.52	330.163	243.679	247.202	277.466	233.738	593.2	250.521	1.24411	7.459e-06	0.00187594	Gusb	5	130017852	130031890	-	4548	protein_coding	glucuronidase, beta [Source:MGI Symbol;Acc:MGI:95872]	-	566	1050	457	322	244	287	273	218	6.85146	11.0815	5.37727	3.76161	2.79091	2.82351	3.16219	2.66227
ENSMUSG00000090675	30.6832	37.0006	17.5773	3.07606	0.998685	0.86133	0	0	22.0843	0.465004	5.50087	8.60508e-06	0.00213453	Olfr111	17	37818921	37843340	+	2643	protein_coding	olfactory receptor 111 [Source:MGI Symbol;Acc:MGI:2177494]	-	29	40	17	3	1	1	0	0	0.604071	0.726426	0.344206	0.0603063	0.0196824	0.016929	0	0
ENSMUSG00000015243	948.005	1251.55	1266.6	1020.23	553.272	543.499	288.646	743.028	1121.59	532.111	1.07605	1.11709e-05	0.00273356	Abca1	4	53030787	53159895	-	10363	protein_coding	ATP-binding cassette, sub-family A (ABC1), member 1 [Source:MGI Symbol;Acc:MGI:99607]	-	896	1353	1225	995	554	631	284	693	4.76003	6.26673	6.32582	5.10124	2.781	2.72441	1.4437	3.71419
ENSMUSG00000025145	433.797	445.858	339.139	355.797	876.846	803.621	955.376	458.898	393.648	773.685	-0.974936	1.17293e-05	0.00283191	Lrrc45	11	120604751	120611954	+	3293	protein_coding	leucine rich repeat containing 45 [Source:MGI Symbol;Acc:MGI:2387183]	-	410	482	328	347	878	933	940	428	6.85456	7.02561	5.33026	5.59856	13.8701	12.677	15.0377	7.21886
ENSMUSG00000044708	5871.07	5257.79	5332.14	7524.04	4346.28	3418.62	3889.6	3276.61	5996.26	3732.78	0.683799	1.23316e-05	0.00293817	Kcnj10	1	172168777	172201652	+	5407	protein_coding	potassium inwardly-rectifying channel, subfamily J, member 10 [Source:MGI Symbol;Acc:MGI:1194504]	-	5549	5684	5157	7338	4352	3969	3827	3056	56.4996	50.4576	51.0396	72.104	41.8705	32.8438	37.2861	31.3916
ENSMUSG00000044468	193.622	456.033	143.721	64.5972	62.9172	42.2052	42.687	68.6202	214.493	54.1074	1.98956	1.29955e-05	0.00305614	Tent5c	3	100358944	100396640	-	6097	protein_coding	terminal nucleotidyltransferase 5C [Source:MGI Symbol;Acc:MGI:1921895]	-	183	493	139	63	63	49	42	64	1.65243	3.88114	1.22001	0.548988	0.537527	0.35959	0.362893	0.583016
ENSMUSG00000073490	16.9287	61.051	25.849	10.2535	2.99606	1.72266	4.06543	5.36095	28.5206	3.53627	3.0363	1.37313e-05	0.00318777	Ifi207	1	173550993	173569313	-	3422	protein_coding	interferon activated gene 207 [Source:MGI Symbol;Acc:MGI:2138302]	-	16	66	25	10	3	2	4	5	0.257411	0.925748	0.390955	0.15526	0.0456055	0.0261504	0.0615779	0.0811534
ENSMUSG00000036995	69.8308	136.902	84.7848	84.0789	36.9514	40.4825	45.7361	39.6711	93.8992	40.7103	1.20897	1.46117e-05	0.00330862	Asap3	4	135933676	135972527	+	4225	protein_coding	ArfGAP with SH3 domain, ankyrin repeat and PH domain 3 [Source:MGI Symbol;Acc:MGI:2684986]	-	66	148	82	82	37	47	45	37	0.860012	1.68137	1.03861	1.03116	0.455566	0.497736	0.561088	0.486398
ENSMUSG00000024610	156.59	283.98	120.973	122.017	46.9382	19.8106	32.5234	92.2084	170.89	47.8702	1.84278	1.46173e-05	0.00330862	Cd74	18	60936920	60945724	+	1679	protein_coding	CD74 antigen (invariant polypeptide of major histocompatibility complex, class II antigen-associated) [Source:MGI Symbol;Acc:MGI:96534]	-	148	307	117	119	47	23	32	86	4.85287	8.7764	3.72908	3.7656	1.45621	0.612922	1.00402	2.84488
ENSMUSG00000015340	78.2951	89.7265	55.8339	10.2535	14.9803	4.30665	7.1145	12.8663	58.5273	9.81693	2.58598	1.50954e-05	0.00337467	Cybb	X	9301491	9354010	-	5808	protein_coding	cytochrome b-245, beta polypeptide [Source:MGI Symbol;Acc:MGI:88574]	-	74	97	54	10	15	5	7	12	0.701443	0.80163	0.497546	0.0914769	0.134351	0.0385187	0.0634917	0.114755
ENSMUSG00000032238	1825.12	1836.16	1537.5	2267.05	1308.28	1035.32	989.932	1289.85	1866.46	1155.84	0.691617	1.59853e-05	0.00353003	Rora	9	68561068	69295528	+	13071	protein_coding	RAR-related orphan receptor alpha [Source:MGI Symbol;Acc:MGI:104661]	THR-like	1725	1985	1487	2211	1310	1202	974	1203	7.26554	7.28921	6.08791	8.98707	5.21361	4.11456	3.9255	5.11179
ENSMUSG00000066058	14.8126	12.9502	35.1547	23.5831	1.99737	3.44532	1.01636	5.36095	21.6251	2.955	2.87381	1.6475e-05	0.00359433	Cldn19	4	119112611	119119635	+	4263	protein_coding	claudin 19 [Source:MGI Symbol;Acc:MGI:3033992]	-	14	14	34	23	2	4	1	5	0.180801	0.157631	0.426805	0.286649	0.0244057	0.0419829	0.0123575	0.0651435
ENSMUSG00000049502	136.487	182.228	157.162	128.169	72.904	92.1623	76.2268	90.064	151.012	82.8393	0.866666	1.69337e-05	0.00365042	Dtx3l	16	35746881	35759521	-	5725	protein_coding	deltex 3-like, E3 ubiquitin ligase [Source:MGI Symbol;Acc:MGI:2656973]	-	129	197	152	125	73	107	75	84	1.24051	1.65166	1.4208	1.16004	0.663321	0.83625	0.69013	0.81493
ENSMUSG00000038147	204.202	391.282	131.313	54.3437	65.9132	35.3145	24.3926	58.9705	195.285	46.1477	2.0836	1.78004e-05	0.00378232	Cd84	1	171667265	171718285	+	6267	protein_coding	CD84 antigen [Source:MGI Symbol;Acc:MGI:1336885]	-	193	423	127	53	66	41	24	55	1.69545	3.23973	1.08445	0.449319	0.547848	0.29272	0.201742	0.487438
ENSMUSG00000024079	243.35	259.929	161.298	149.701	121.84	81.8263	76.2268	106.147	203.57	96.5099	1.07895	1.80894e-05	0.00378232	Eif2ak2	17	79159993	79190002	-	5113	protein_coding	eukaryotic translation initiation factor 2-alpha kinase 2 [Source:MGI Symbol;Acc:MGI:1353449]	-	230	281	156	146	122	95	75	99	2.47651	2.63791	1.63273	1.5171	1.24125	0.831335	0.772735	1.07541
ENSMUSG00000052688	63.4825	109.152	44.4603	33.8366	11.9842	18.0879	23.3762	18.2272	62.7328	17.9189	1.81118	1.81722e-05	0.00378232	Rab7b	1	131616433	131643177	+	4624	protein_coding	RAB7B, member RAS oncogene family [Source:MGI Symbol;Acc:MGI:2442295]	-	60	118	43	33	12	21	23	17	0.714366	1.22488	0.497642	0.37917	0.135002	0.203203	0.262033	0.204196
ENSMUSG00000053931	1823.01	2781.52	1902.49	2127.61	1277.32	1146.43	1382.25	1498.92	2158.66	1326.23	0.703332	1.8631e-05	0.00383376	Cnn3	3	121220146	121251856	+	3037	protein_coding	calponin 3, acidic [Source:MGI Symbol;Acc:MGI:1919244]	-	1723	3007	1840	2075	1279	1331	1360	1398	31.234	47.5245	32.422	36.3004	21.908	19.6093	23.5906	25.567
ENSMUSG00000024907	4.23217	25.9004	18.6113	71.7747	0.998685	4.30665	1.01636	3.21657	30.1296	2.38457	3.64262	1.89848e-05	0.00386177	Gal	19	3459915	3464544	-	788	protein_coding	galanin and GMAP prepropeptide [Source:MGI Symbol;Acc:MGI:95637]	-	4	28	18	70	1	5	1	3	0.279461	1.70553	1.2224	4.71965	0.0660161	0.283904	0.0668527	0.211452
ENSMUSG00000071042	446.494	639.186	409.449	440.902	307.595	292.852	254.089	295.925	484.007	287.615	0.751713	1.91937e-05	0.00386177	Rasgrp3	17	75742891	75836049	+	5840	protein_coding	RAS, guanyl releasing protein 3 [Source:MGI Symbol;Acc:MGI:3028579]	-	422	691	396	430	308	340	250	276	3.9782	5.67929	3.62868	3.91196	2.74356	2.60492	2.25513	2.6249
ENSMUSG00000002625	1441.05	1438.4	1334.84	1150.45	2662.5	2845.83	3316.37	1472.12	1341.19	2574.21	-0.940714	2.00265e-05	0.0039687	Akap8l	17	32540398	32569581	-	5073	protein_coding	A kinase (PRKA) anchor protein 8-like [Source:MGI Symbol;Acc:MGI:1860606]	-	1362	1555	1291	1122	2666	3304	3263	1373	14.7809	14.7128	13.6185	11.7508	27.3383	29.1409	33.8842	15.0322
ENSMUSG00000024900	713.12	688.212	693.788	807.978	554.27	514.214	503.097	498.569	725.774	517.537	0.487562	2.01635e-05	0.0039687	Cpt1a	19	3372334	3435733	+	7642	protein_coding	carnitine palmitoyltransferase 1a, liver [Source:MGI Symbol;Acc:MGI:1098296]	-	674	744	671	788	555	597	495	465	4.85557	4.67299	4.69874	5.47845	3.778	3.49539	3.41227	3.37958
ENSMUSG00000085028	25.393	46.2508	28.9509	33.8366	96.8725	92.1623	108.75	49.3208	33.6078	86.7764	-1.36547	2.13478e-05	0.00415662	Slc2a4rg-ps	2	181026043	181029390	+	3062	transcribed_unitary_pseudogene	Slc2a4 regulator, pseudogene [Source:MGI Symbol;Acc:MGI:3651388]	-	24	50	28	33	97	107	107	46	0.431513	0.783779	0.48935	0.572594	1.64794	1.56353	1.84087	0.83439
ENSMUSG00000029925	136.487	217.379	124.075	52.293	45.9395	43.0665	47.7688	46.1042	132.559	45.7198	1.53776	2.2245e-05	0.00428524	Tbxas1	6	38852338	39061519	+	9094	protein_coding	thromboxane A synthase 1, platelet [Source:MGI Symbol;Acc:MGI:98497]	-	129	235	120	51	46	50	47	43	0.780948	1.24034	0.706143	0.297957	0.263135	0.246005	0.272263	0.262621
ENSMUSG00000027931	88.8755	75.8513	153.026	155.854	48.9356	43.0665	54.8833	54.6817	118.402	50.3918	1.23352	2.30606e-05	0.00434993	Npr1	3	90357898	90373173	-	4783	protein_coding	natriuretic peptide receptor 1 [Source:MGI Symbol;Acc:MGI:97371]	-	84	82	148	152	49	50	54	51	0.966866	0.822891	1.65588	1.68842	0.532932	0.467733	0.594756	0.592225
ENSMUSG00000020914	56.0762	42.5507	42.3924	28.7099	13.9816	12.9199	18.2944	12.8663	42.4323	14.5156	1.54881	2.32029e-05	0.00434993	Top2a	11	98883769	98915015	-	9013	protein_coding	topoisomerase (DNA) II alpha [Source:MGI Symbol;Acc:MGI:98790]	-	53	46	41	28	14	15	18	12	0.323738	0.244972	0.243434	0.165054	0.0808044	0.0744646	0.105208	0.0739483
ENSMUSG00000034708	1861.1	3323.58	1926.27	1107.38	908.804	948.324	878.133	1049.67	2054.58	946.234	1.11878	2.33015e-05	0.00434993	Grn	11	102321141	102327874	+	3474	protein_coding	granulin [Source:MGI Symbol;Acc:MGI:95832]	-	1759	3593	1863	1080	910	1101	864	979	27.8755	49.6428	28.6979	16.517	13.6266	14.1803	13.1017	15.652
ENSMUSG00000098188	285.671	382.957	263.66	267.617	179.763	141.258	121.963	203.716	299.976	161.675	0.894248	2.38008e-05	0.00436342	Sowahc	10	59057775	59062256	+	4482	protein_coding	sosondowah ankyrin repeat domain family member C [Source:MGI Symbol;Acc:MGI:3606051]	-	270	414	255	261	180	164	120	190	3.31649	4.43361	3.04463	3.0939	2.08918	1.63719	1.41044	2.3545
ENSMUSG00000033713	1069.68	1071.17	964.686	1345.26	762.996	657.195	587.455	806.287	1112.7	703.483	0.66182	2.38557e-05	0.00436342	Foxn3	12	99156337	99529841	-	11501	protein_coding	forkhead box N3 [Source:MGI Symbol;Acc:MGI:1918625]	Fork_head	1011	1158	933	1312	764	763	578	752	4.83953	4.83283	4.34123	6.06089	3.45568	2.96836	2.64751	3.63161
ENSMUSG00000040552	112.152	317.28	127.177	46.1409	43.9422	43.9278	39.6379	33.2379	150.688	40.1865	1.90719	2.49782e-05	0.00452305	C3ar1	6	122824097	122833120	-	4305	protein_coding	complement component 3a receptor 1 [Source:MGI Symbol;Acc:MGI:1097680]	-	106	343	123	45	44	51	39	31	1.35556	3.82428	1.52897	0.555364	0.531687	0.53006	0.47724	0.399949
ENSMUSG00000010592	48.6699	52.7259	73.4112	42.0394	114.849	112.834	97.5703	102.93	54.2116	107.046	-0.982697	2.52403e-05	0.00452526	Dazl	17	50586423	50600664	-	3820	protein_coding	deleted in azoospermia-like [Source:MGI Symbol;Acc:MGI:1342328]	-	46	57	71	41	115	131	96	96	0.662952	0.71621	0.99463	0.570241	1.56607	1.53439	1.32389	1.3958
ENSMUSG00000024812	759.674	801.064	726.875	884.879	604.205	547.806	532.571	569.333	793.123	563.479	0.493466	2.57184e-05	0.00456578	Tjp2	19	24071869	24202394	-	6199	protein_coding	tight junction protein 2 [Source:MGI Symbol;Acc:MGI:1341872]	-	718	866	703	863	605	636	524	531	6.37661	6.70541	6.06876	7.39652	5.07703	4.59054	4.45302	4.75762
ENSMUSG00000068699	57.1343	144.302	55.8339	75.8761	27.9632	9.47463	14.229	37.5267	83.2867	22.2984	1.9126	2.60866e-05	0.00458617	Flnc	6	29433255	29461882	+	9402	protein_coding	filamin C, gamma [Source:MGI Symbol;Acc:MGI:95557]	-	54	156	54	74	28	11	14	35	0.316199	0.796403	0.307355	0.418167	0.154922	0.052348	0.0784428	0.206759
ENSMUSG00000015396	298.368	553.159	282.271	551.64	199.737	182.602	185.993	242.315	421.36	202.662	1.05736	2.68968e-05	0.00468314	Cd83	13	43938251	43956608	+	2572	protein_coding	CD83 antigen [Source:MGI Symbol;Acc:MGI:1328316]	-	282	598	273	538	200	212	183	226	6.03623	11.1599	5.68013	11.1135	4.04515	3.68802	3.74822	4.88038
ENSMUSG00000085207	71.9468	70.3012	59.9697	62.5465	146.807	163.653	125.012	90.064	66.1911	131.384	-0.991837	2.84018e-05	0.0048981	Gm11767	11	119822920	119833544	-	2852	lncRNA	predicted gene 11767 [Source:MGI Symbol;Acc:MGI:3650674]	-	68	76	58	61	147	190	123	84	1.31264	1.27907	1.08829	1.13637	2.68129	2.9808	2.27196	1.63586
ENSMUSG00000021756	1776.45	2129.39	1786.68	2109.15	1320.26	1272.18	1091.57	1527.87	1950.42	1302.97	0.582298	2.96017e-05	0.00505686	Il6st	13	112600604	112646620	+	11099	protein_coding	interleukin 6 signal transducer [Source:MGI Symbol;Acc:MGI:96560]	-	1679	2302	1728	2057	1322	1477	1074	1425	8.32826	9.95521	8.33156	9.84665	6.19618	5.95422	5.0976	7.13095
ENSMUSG00000020053	167.171	383.882	322.596	248.135	144.809	105.944	71.145	153.323	280.446	118.805	1.2409	3.04912e-05	0.00516014	Igf1	10	87694127	87772904	+	9904	protein_coding	insulin-like growth factor 1 [Source:MGI Symbol;Acc:MGI:96432]	-	158	415	312	242	145	123	70	143	0.878282	2.01125	1.68582	1.2982	0.761611	0.555677	0.372334	0.80194
ENSMUSG00000030307	3707.38	4957.16	5339.37	8341.24	2939.13	2427.23	2487.03	3565.03	5586.29	2854.6	0.968688	3.08296e-05	0.0051691	Slc6a11	6	114108202	114226913	+	5050	protein_coding	solute carrier family 6 (neurotransmitter transporter, GABA), member 11 [Source:MGI Symbol;Acc:MGI:95630]	-	3504	5359	5164	8135	2943	2818	2447	3325	38.1997	50.9356	54.7219	85.5863	30.3162	24.9676	25.5263	36.5693
ENSMUSG00000026177	157.648	401.457	172.671	64.5972	61.9185	64.5997	43.7034	64.3314	199.093	58.6383	1.76433	3.23181e-05	0.00536896	Slc11a1	1	74414354	74425221	+	3705	protein_coding	solute carrier family 11 (proton-coupled divalent metal ion transporters), member 1 [Source:MGI Symbol;Acc:MGI:1345275]	-	149	434	167	63	62	75	43	60	2.21404	5.62251	2.4121	0.903422	0.870522	0.905735	0.6114	0.899455
ENSMUSG00000073489	28.5671	58.276	37.2226	5.12676	5.99211	0.86133	6.09814	1.07219	32.2981	3.50594	3.2163	3.40581e-05	0.00560658	Ifi204	1	173574859	173594509	-	3561	protein_coding	interferon activated gene 204 [Source:MGI Symbol;Acc:MGI:96429]	-	27	63	36	5	6	1	6	1	0.417426	0.849175	0.541	0.0745996	0.0876507	0.0125648	0.0887615	0.0155971
ENSMUSG00000029561	154.474	416.257	194.385	124.068	84.8883	53.4024	104.685	70.7646	222.296	78.435	1.50573	3.46805e-05	0.00561884	Oasl2	5	115034997	115050295	+	6374	protein_coding	2'-5' oligoadenylate synthetase-like 2 [Source:MGI Symbol;Acc:MGI:1344390]	-	146	450	188	121	85	62	103	66	1.26104	3.38867	1.57838	1.00858	0.693718	0.435219	0.851276	0.575107
ENSMUSG00000019055	376.663	468.983	397.041	509.6	311.59	288.545	270.351	230.521	438.072	275.252	0.669878	3.50482e-05	0.00561884	Plod1	4	147994210	148021224	-	6765	protein_coding	procollagen-lysine, 2-oxoglutarate 5-dioxygenase 1 [Source:MGI Symbol;Acc:MGI:99907]	-	356	507	384	497	312	335	266	215	2.89714	3.59724	3.03759	3.90325	2.39918	2.21567	2.07138	1.76517
ENSMUSG00000022756	887.697	682.662	831.305	612.135	1101.55	1242.04	1156.61	1088.27	753.45	1147.12	-0.607033	3.50635e-05	0.00561884	Slc7a4	16	17389882	17401078	-	4153	protein_coding	solute carrier family 7 (cationic amino acid transporter, y+ system), member 4 [Source:MGI Symbol;Acc:MGI:2146512]	-	839	738	804	597	1103	1442	1138	1015	11.1221	8.52949	10.36	7.63749	13.8162	15.5357	14.4353	13.5744
ENSMUSG00000033685	676.089	1210.85	623.478	778.242	445.414	368.649	515.293	429.948	822.164	439.826	0.903443	3.68985e-05	0.00581397	Ucp2	7	100142544	100151227	+	6989	protein_coding	uncoupling protein 2 (mitochondrial, proton carrier) [Source:MGI Symbol;Acc:MGI:109354]	-	639	1309	603	759	446	428	507	401	5.03354	8.98987	4.61709	5.76986	3.31968	2.74004	3.82154	3.18673
ENSMUSG00000040596	1627.27	1349.6	1460.99	1550.33	1159.47	1023.26	1061.08	1133.31	1497.05	1094.28	0.452186	3.69233e-05	0.00581397	Pogk	1	166212191	166237432	-	9586	protein_coding	pogo transposable element with KRAB domain [Source:MGI Symbol;Acc:MGI:1918842]	-	1538	1459	1413	1512	1161	1188	1044	1057	8.83296	7.30544	7.88808	8.38017	6.30044	5.54507	5.73731	6.12427
ENSMUSG00000070327	633.767	731.687	449.773	268.642	303.6	214.471	217.5	199.427	520.967	233.75	1.15654	3.79151e-05	0.00586968	Rnf213	11	119283926	119378244	+	16888	protein_coding	ring finger protein 213 [Source:MGI Symbol;Acc:MGI:1289196]	-	599	791	435	262	304	249	214	186	1.9527	2.24816	1.37841	0.824255	0.936422	0.659704	0.667545	0.611718
ENSMUSG00000041515	302.6	541.134	209.894	109.713	116.846	90.4396	78.2595	107.219	290.835	98.1911	1.5677	3.79253e-05	0.00586968	Irf8	8	121463097	121483433	+	7055	protein_coding	interferon regulatory factor 8 [Source:MGI Symbol;Acc:MGI:96395]	IRF	286	585	203	107	117	105	77	100	2.23181	3.98004	1.5398	0.805796	0.86271	0.665917	0.574962	0.787263
ENSMUSG00000021665	5039.45	8157.71	4273.36	2211.69	2125.2	1956.94	1695.28	2545.38	4920.55	2080.7	1.24185	3.8515e-05	0.00591043	Hexb	13	97312839	97334865	-	1906	protein_coding	hexosaminidase B [Source:MGI Symbol;Acc:MGI:96074]	-	4763	8819	4133	2157	2128	2272	1668	2374	137.577	222.088	116.04	60.1264	58.0798	53.3351	46.1019	69.179
ENSMUSG00000025017	161.88	274.73	156.128	81.0028	71.9053	49.9571	44.7197	82.5587	168.435	62.2852	1.43867	3.90161e-05	0.005937	Pik3ap1	19	41260816	41373541	-	5572	protein_coding	phosphoinositide-3-kinase adaptor protein 1 [Source:MGI Symbol;Acc:MGI:1933177]	-	153	297	151	79	72	58	44	77	1.51171	2.55843	1.45021	0.753276	0.672198	0.465742	0.415994	0.767532
ENSMUSG00000095115	267.685	267.33	200.588	181.487	155.795	121.447	104.685	128.663	229.272	127.648	0.845679	4.01708e-05	0.00606177	Itpripl2	7	118084334	118091198	-	6865	protein_coding	inositol 1,4,5-triphosphate receptor interacting protein-like 2 [Source:MGI Symbol;Acc:MGI:2442416]	-	253	289	194	177	156	141	103	120	2.02893	2.02063	1.51226	1.36984	1.18212	0.918981	0.790391	0.970862
ENSMUSG00000063286	201.028	232.179	124.075	59.4704	64.9146	37.0372	38.6216	64.3314	154.188	51.2262	1.59293	4.07068e-05	0.00609189	Gvin-ps7	7	106103436	106110878	-	7443	transcribed_unprocessed_pseudogene	GTPase, very large interferon inducible, pseudogene 7 [Source:MGI Symbol;Acc:MGI:3644223]	-	190	251	120	58	65	43	38	60	1.40538	1.61866	0.862779	0.414017	0.454299	0.258493	0.268956	0.447734
ENSMUSG00000015305	2292.78	2179.34	2254.03	2477.25	1547.96	1257.54	963.507	1750.89	2300.85	1379.97	0.737722	4.16862e-05	0.00618733	Sash1	10	8597983	8761814	-	8568	protein_coding	SAM and SH3 domain containing 1 [Source:MGI Symbol;Acc:MGI:1917347]	-	2167	2356	2180	2416	1550	1460	948	1633	13.9241	13.1985	13.6158	14.9815	9.41084	7.62433	5.82873	10.5858
ENSMUSG00000033006	1104.6	1110.94	1128.05	1478.56	858.869	844.103	812.07	782.699	1205.54	824.435	0.547935	4.33872e-05	0.00635184	Sox10	15	79039108	79049440	-	3051	protein_coding	SRY (sex determining region Y)-box 10 [Source:MGI Symbol;Acc:MGI:98358]	HMG	1044	1201	1091	1442	860	980	799	730	18.8385	18.8942	19.1359	25.1108	14.6633	14.3718	13.7959	13.2892
ENSMUSG00000001761	389.359	460.658	266.762	474.738	193.745	175.711	194.124	279.842	397.879	210.856	0.918021	4.39317e-05	0.00635184	Smo	6	29735502	29761364	+	5621	protein_coding	smoothened, frizzled class receptor [Source:MGI Symbol;Acc:MGI:108075]	-	368	498	258	463	194	204	191	261	3.60431	4.2525	2.45625	4.37629	1.79541	1.62385	1.79005	2.57895
ENSMUSG00000020538	1396.62	1718.68	1423.76	1695.93	1133.51	1164.52	951.311	1090.42	1558.75	1084.94	0.522738	4.39505e-05	0.00635184	Srebf1	11	60089915	60113407	-	5634	protein_coding	sterol regulatory element binding transcription factor 1 [Source:MGI Symbol;Acc:MGI:107606]	bHLH	1320	1858	1377	1654	1135	1352	936	1017	12.8987	15.8292	13.0793	15.5976	10.4799	10.7371	8.75194	10.0258
ENSMUSG00000058498	69.8308	102.677	69.2754	49.2169	163.784	175.711	164.65	108.291	72.7499	153.109	-1.07199	4.43058e-05	0.00635184	Rnf207	4	152391476	152403450	-	6331	protein_coding	ring finger protein 207 [Source:MGI Symbol;Acc:MGI:2684989]	-	66	111	67	48	164	204	162	101	0.57393	0.841549	0.566329	0.402816	1.34756	1.44174	1.34799	0.886065
ENSMUSG00000034459	135.429	302.48	148.89	67.6733	49.9343	44.7891	77.2432	41.8154	163.618	53.4455	1.61622	4.45485e-05	0.00635184	Ifit1	19	34618271	34627409	+	2656	protein_coding	interferon-induced protein with tetratricopeptide repeats 1 [Source:MGI Symbol;Acc:MGI:99450]	-	128	327	144	66	50	52	76	39	2.6532	5.90947	2.90135	1.32024	0.979305	0.875998	1.50741	0.815555
ENSMUSG00000024210	38.0895	71.2262	56.8679	23.5831	11.9842	12.0586	20.3271	11.7941	47.4417	14.041	1.76132	4.58134e-05	0.0064338	Ip6k3	17	27362939	27386769	-	2342	protein_coding	inositol hexaphosphate kinase 3 [Source:MGI Symbol;Acc:MGI:3045325]	-	36	77	55	23	12	14	20	11	0.846258	1.57809	1.25673	0.52177	0.266545	0.267466	0.449871	0.260869
ENSMUSG00000027508	671.856	740.013	719.637	575.223	503.337	417.745	339.463	463.186	676.682	430.933	0.651416	4.58339e-05	0.0064338	Pag1	3	9752539	9898739	-	9580	protein_coding	phosphoprotein associated with glycosphingolipid microdomains 1 [Source:MGI Symbol;Acc:MGI:2443160]	-	635	800	696	561	504	485	334	432	3.64918	4.00824	3.88786	3.11126	2.73679	2.26519	1.83665	2.50458
ENSMUSG00000020695	176.693	306.18	184.045	156.879	118.844	82.6877	94.5212	111.508	205.949	101.89	1.01874	4.67997e-05	0.00651884	Mrc2	11	105183469	105241965	+	6674	protein_coding	mannose receptor, C type 2 [Source:MGI Symbol;Acc:MGI:107818]	-	167	331	178	153	119	96	93	104	1.37758	2.38051	1.42725	1.21799	0.927549	0.643596	0.734078	0.865493
ENSMUSG00000030513	494.105	489.333	418.754	689.037	319.579	301.465	282.547	355.967	522.807	314.89	0.731857	4.75982e-05	0.00657945	Pcsk6	7	65511482	65700134	+	5190	protein_coding	proprotein convertase subtilisin/kexin type 6 [Source:MGI Symbol;Acc:MGI:102897]	-	467	529	405	672	320	350	278	332	4.95378	4.89235	4.17594	6.87924	3.20744	3.01737	2.82178	3.55294
ENSMUSG00000061232	953.296	1702.03	945.04	573.172	480.368	453.921	578.307	420.299	1043.38	483.224	1.11086	4.87913e-05	0.00669328	H2-K1	17	34214991	34219321	-	2938	protein_coding	histocompatibility 2, K1, K region [Source:MGI Symbol;Acc:MGI:95904]	-	901	1840	914	559	481	527	569	392	16.8834	30.0604	16.648	10.1088	8.51666	8.02577	10.2025	7.41056
ENSMUSG00000025351	894.045	1642.83	922.293	1065.34	672.115	571.923	717.548	570.405	1131.13	632.998	0.838026	4.95873e-05	0.00673672	Cd63	10	128736858	128748691	+	3682	protein_coding	CD63 antigen [Source:MGI Symbol;Acc:MGI:99529]	-	845	1776	892	1039	673	664	706	532	12.6346	23.152	12.9643	14.9924	9.5084	8.06886	10.101	8.02499
ENSMUSG00000041235	363.966	419.032	413.584	690.062	300.604	192.938	170.748	270.192	471.661	233.621	1.01433	5.01607e-05	0.00673672	Chd7	4	8690406	8867659	+	13786	protein_coding	chromodomain helicase DNA binding protein 7 [Source:MGI Symbol;Acc:MGI:2444748]	-	344	453	400	673	301	224	168	252	1.37375	1.57721	1.5527	2.59367	1.13581	0.727006	0.641972	1.01526
ENSMUSG00000004366	3176.24	2954.5	2538.37	2244.5	3367.57	4818.28	4965.92	4233.01	2728.4	4346.19	-0.671724	5.0224e-05	0.00673672	Sst	16	23708323	23709708	-	721	protein_coding	somatostatin [Source:MGI Symbol;Acc:MGI:98326]	-	3002	3194	2455	2189	3372	5594	4886	3948	229.225	212.632	182.214	161.305	243.292	347.148	356.996	304.129
ENSMUSG00000057666	319.529	318.205	391.871	328.113	431.432	501.294	553.915	612.221	339.429	524.715	-0.628093	5.13157e-05	0.00683253	Gapdh	6	125138678	125143430	-	4133	protein_coding	glyceraldehyde-3-phosphate dehydrogenase [Source:MGI Symbol;Acc:MGI:95640]	-	302	344	379	320	432	582	545	571	4.0228	3.99505	4.90727	4.11361	5.43744	6.30065	6.94666	7.67339
ENSMUSG00000042190	155.532	217.379	119.939	68.6986	62.9172	45.6505	60.9814	55.7539	140.387	56.3258	1.32056	5.41997e-05	0.00713155	Cmklr1	5	113750415	113788487	-	3408	protein_coding	chemokine-like receptor 1 [Source:MGI Symbol;Acc:MGI:109603]	-	147	235	116	67	63	53	60	52	2.37468	3.30976	1.82148	1.04451	0.96165	0.695832	0.927464	0.847462
ENSMUSG00000029371	28.5671	72.1512	18.6113	11.2789	8.98817	0.86133	0	3.21657	32.6521	3.26652	3.33639	5.43491e-05	0.00713155	Cxcl5	5	90907219	90909483	+	1863	protein_coding	chemokine (C-X-C motif) ligand 5 [Source:MGI Symbol;Acc:MGI:1096868]	-	27	78	18	11	9	1	0	3	0.797881	2.0096	0.517042	0.313703	0.251308	0.0240168	0	0.0894386
ENSMUSG00000097623	4.23217	9.25016	1.03396	31.7859	0	0	0	0	11.5756	0	5.99923	5.4902e-05	1	B230323A14Rik	9	69666022	69738127	+	4786	lncRNA	RIKEN cDNA B230323A14 gene [Source:MGI Symbol;Acc:MGI:2443084]	-	4	10	1	31	0	0	0	0	0.0460124	0.10029	0.0111813	0.344134	0	0	0	0
ENSMUSG00000041974	92.0496	86.9515	74.4452	55.369	34.954	37.8985	32.5234	41.8154	77.2038	36.7978	1.07003	5.59057e-05	0.00728302	Spidr	16	15707088	15964715	-	6952	protein_coding	scaffolding protein involved in DNA repair [Source:MGI Symbol;Acc:MGI:1924834]	-	87	94	72	54	35	44	32	39	0.688965	0.649003	0.554229	0.412688	0.261899	0.283185	0.242485	0.311581
ENSMUSG00000035181	349.154	400.532	291.577	370.152	245.677	163.653	228.68	221.943	352.854	214.988	0.717318	5.68083e-05	0.00732018	Heatr5a	12	51922654	52018104	-	20676	protein_coding	HEAT repeat containing 5A [Source:MGI Symbol;Acc:MGI:2444133]	-	330	433	282	361	246	190	225	207	0.878688	1.00519	0.729876	0.927639	0.618935	0.411164	0.573273	0.556058
ENSMUSG00000020399	159.764	345.956	137.517	85.1042	67.9106	61.1544	42.687	79.3421	182.085	62.7735	1.53847	5.74061e-05	0.00732018	Havcr2	11	46345762	46372082	+	2721	protein_coding	hepatitis A virus cellular receptor 2 [Source:MGI Symbol;Acc:MGI:2159682]	-	151	374	133	83	68	71	42	74	3.05517	6.59739	2.61571	1.62064	1.30004	1.1675	0.813141	1.5105
ENSMUSG00000015355	45.4958	112.852	17.5773	16.4056	6.9908	10.336	3.04907	10.7219	48.0827	7.77443	2.62868	5.78953e-05	0.00732018	Cd48	1	171509577	171532826	+	1189	protein_coding	CD48 antigen [Source:MGI Symbol;Acc:MGI:88339]	-	43	122	17	16	7	12	3	10	1.99101	4.92501	0.765127	0.714951	0.306261	0.451572	0.132918	0.467127
ENSMUSG00000006958	446.494	405.157	307.086	223.527	830.906	625.325	861.871	467.475	345.566	696.394	-1.01085	5.82977e-05	0.00732018	Chrd	16	20551877	20561134	+	6258	protein_coding	chordin [Source:MGI Symbol;Acc:MGI:1313268]	-	422	438	297	218	832	726	848	436	3.71248	3.35944	2.53973	1.8508	6.91614	5.19074	7.13848	3.86961
ENSMUSG00000004266	254.988	404.232	218.166	82.0282	85.8869	87.8556	58.9487	101.858	239.853	83.6374	1.5208	5.85543e-05	0.00732018	Ptpn6	6	124697670	124715677	-	2802	protein_coding	protein tyrosine phosphatase, non-receptor type 6 [Source:MGI Symbol;Acc:MGI:96055]	-	241	437	211	80	86	102	58	95	4.73518	7.48587	4.02977	1.51691	1.59664	1.62877	1.09045	1.88309
ENSMUSG00000073418	1580.71	3804.59	1474.43	616.237	405.466	278.21	149.405	498.569	1868.99	332.912	2.48925	5.86164e-05	0.00732018	C4b	17	34947354	34962856	-	5695	protein_coding	complement component 4B (Chido blood group) [Source:MGI Symbol;Acc:MGI:88228]	-	1494	4113	1426	601	406	323	147	465	14.4426	34.6652	13.3996	5.60685	3.70859	2.53768	1.35978	4.53498
ENSMUSG00000027878	408.404	413.482	519.048	473.713	277.635	268.735	151.437	302.358	453.662	250.041	0.859258	5.97515e-05	0.00741083	Notch2	3	97920843	98057677	+	10782	protein_coding	notch 2 [Source:MGI Symbol;Acc:MGI:97364]	-	386	447	502	462	278	312	149	282	1.97095	1.98993	2.49156	2.27657	1.34129	1.29474	0.728001	1.45267
ENSMUSG00000031864	647.522	655.836	705.161	690.062	923.784	871.666	954.36	845.958	674.645	898.942	-0.414156	6.1997e-05	0.00755721	Ints10	8	69246581	69284319	+	6885	protein_coding	integrator complex subunit 10 [Source:MGI Symbol;Acc:MGI:1918135]	-	612	709	682	673	925	1012	939	789	4.89367	4.94278	5.30087	5.19337	6.98898	6.57665	7.18467	6.36487
ENSMUSG00000059336	390.417	808.464	314.324	396.811	210.723	179.157	125.012	284.131	477.504	199.755	1.25864	6.20294e-05	0.00755721	Slc14a1	18	78143306	78185334	-	3995	protein_coding	solute carrier family 14 (urea transporter), member 1 [Source:MGI Symbol;Acc:MGI:1351654]	-	369	874	304	387	211	208	123	265	5.08507	10.5008	4.07214	5.14674	2.74753	2.32956	1.62194	3.68422
ENSMUSG00000030064	541.717	563.335	473.554	559.842	422.444	360.897	286.613	307.719	534.612	344.418	0.633762	6.21838e-05	0.00755721	Frmd4b	6	97263828	97594502	-	14302	protein_coding	FERM domain containing 4B [Source:MGI Symbol;Acc:MGI:2141794]	-	512	609	458	546	423	419	282	287	1.97088	2.04385	1.7137	2.02831	1.53858	1.31083	1.03872	1.11456
ENSMUSG00000036887	2542.47	4601.03	2206.47	1144.29	1124.52	1074.08	1006.19	1237.31	2623.57	1110.52	1.24044	6.43232e-05	0.0077651	C1qa	4	136623228	136626114	-	1040	protein_coding	complement component 1, q subcomponent, alpha polypeptide [Source:MGI Symbol;Acc:MGI:88223]	-	2403	4974	2134	1116	1126	1247	990	1154	127.206	229.563	109.806	57.0124	56.3224	53.6489	50.1472	61.6296
ENSMUSG00000028971	85.7014	42.5507	82.7169	85.1042	131.826	198.967	198.19	116.869	74.0183	161.463	-1.12971	6.52175e-05	0.00782092	Cort	4	149209491	149211220	-	677	protein_coding	cortistatin [Source:MGI Symbol;Acc:MGI:109538]	-	81	46	80	83	132	231	195	109	6.58694	3.26135	6.32365	6.5137	10.1429	15.2669	15.1737	8.94241
ENSMUSG00000019874	326.935	374.631	1136.32	749.533	197.74	195.522	230.713	349.534	646.855	243.377	1.41081	6.67468e-05	0.00791963	Fabp7	10	57660977	57664546	+	1250	protein_coding	fatty acid binding protein 7, brain [Source:MGI Symbol;Acc:MGI:101916]	-	309	405	1099	731	198	227	227	326	13.6093	15.5516	47.0494	31.0703	8.24008	8.12538	9.56668	14.4852
ENSMUSG00000024565	156.59	187.778	460.113	277.87	124.836	118.002	117.897	105.075	270.588	116.453	1.21571	6.70491e-05	0.00791963	Sall3	18	81009591	81029986	-	7697	protein_coding	spalt like transcription factor 3 [Source:MGI Symbol;Acc:MGI:109295]	zf-C2H2	148	203	445	271	125	137	116	98	1.05859	1.26591	3.09389	1.87062	0.844821	0.796392	0.793929	0.707166
ENSMUSG00000052085	257.104	357.056	175.773	115.865	77.8975	98.1916	50.8179	119.013	226.45	86.48	1.38958	6.73527e-05	0.00791963	Dock8	19	24976898	25179796	+	10070	protein_coding	dedicator of cytokinesis 8 [Source:MGI Symbol;Acc:MGI:1921396]	-	243	386	170	113	78	114	50	111	1.32851	1.83987	0.903412	0.596193	0.402941	0.506528	0.261569	0.612224
ENSMUSG00000026536	3.17413	23.1254	6.20377	4.10141	0	0	0	0	9.15117	0	5.66696	6.7358e-05	1	Ifi211	1	173723911	173740612	-	1785	protein_coding	interferon activated gene 211 [Source:MGI Symbol;Acc:MGI:3041120]	-	3	25	6	4	0	0	0	0	0.0925274	0.67225	0.179879	0.119058	0	0	0	0
ENSMUSG00000075284	373.489	461.583	318.46	421.42	264.652	242.895	265.269	254.109	393.738	256.731	0.618255	6.8067e-05	0.00795198	Wipf1	2	73259954	73360078	-	5896	protein_coding	WAS/WASL interacting protein family, member 1 [Source:MGI Symbol;Acc:MGI:2178801]	-	353	499	308	411	265	282	261	237	3.29613	4.0623	2.7955	3.70359	2.33811	2.14003	2.332	2.23258
ENSMUSG00000060519	270.859	293.23	224.37	168.158	124.836	108.528	131.11	159.756	239.154	131.057	0.8707	6.86963e-05	0.00797405	Tor3a	1	156481187	156501926	-	3892	protein_coding	torsin family 3, member A [Source:MGI Symbol;Acc:MGI:1353652]	-	256	317	217	164	125	126	129	149	3.62122	3.90945	2.98369	2.23877	1.67076	1.44852	1.74607	2.12633
ENSMUSG00000024597	1460.1	1781.58	1490.97	2374.72	1234.38	1029.29	896.427	1127.94	1776.84	1072.01	0.729111	7.14006e-05	0.00819388	Slc12a2	18	58011750	58079893	+	10920	protein_coding	solute carrier family 12, member 2 [Source:MGI Symbol;Acc:MGI:101924]	-	1380	1926	1442	2316	1236	1195	882	1052	6.95735	8.46569	7.06658	11.2682	5.88806	4.89636	4.25492	5.35069
ENSMUSG00000032440	742.745	1298.72	653.463	530.107	410.46	340.225	299.825	491.063	806.259	385.393	1.06577	7.21316e-05	0.00819388	Tgfbr2	9	115913361	116004428	-	8187	protein_coding	transforming growth factor, beta receptor II [Source:MGI Symbol;Acc:MGI:98729]	-	702	1404	632	517	411	395	295	458	4.72063	8.23135	4.13103	3.35509	2.61152	2.15874	1.8982	3.10711
ENSMUSG00000018459	231.711	415.332	416.686	467.561	239.684	168.821	182.944	221.943	382.823	203.348	0.914084	7.21951e-05	0.00819388	Slc13a3	2	165246948	165315150	-	5215	protein_coding	solute carrier family 13 (sodium-dependent dicarboxylate transporter), member 3 [Source:MGI Symbol;Acc:MGI:2149635]	-	219	449	403	456	240	196	180	207	2.31194	4.13258	4.1354	4.64567	2.39405	1.68163	1.81829	2.20461
ENSMUSG00000005397	157.648	137.827	187.147	227.628	121.84	74.9357	69.1123	95.425	177.563	90.3281	0.975939	7.24001e-05	0.00819388	Nid1	13	13612136	13686854	+	6943	protein_coding	nidogen 1 [Source:MGI Symbol;Acc:MGI:97342]	-	149	149	181	222	122	87	68	89	1.18148	1.03007	1.39508	1.69881	0.91409	0.560661	0.515949	0.711966
ENSMUSG00000097431	602.026	587.385	636.92	761.837	509.33	374.678	415.69	409.577	647.042	427.319	0.598884	7.29215e-05	0.00820163	Gm26782	14	51107779	51122266	+	9050	lncRNA	predicted gene, 26782 [Source:MGI Symbol;Acc:MGI:5477276]	-	569	635	616	743	510	435	409	382	3.46139	3.36786	3.64249	4.36193	2.93155	2.15065	2.38078	2.3444
ENSMUSG00000027007	1189.24	1345.9	1056.71	1181.21	863.863	689.925	861.871	888.846	1193.26	826.126	0.531454	7.36014e-05	0.008227	Itprid2	2	79465696	79503310	+	5599	protein_coding	ITPR interacting domain containing 2 [Source:MGI Symbol;Acc:MGI:1917849]	-	1124	1455	1022	1152	865	801	848	829	11.0521	12.4733	9.76803	10.9315	8.03677	6.40103	7.97867	8.22358
ENSMUSG00000025203	32837.4	29723.5	31466.5	37236.7	25082	23612.5	20976.6	25508.5	32816	23794.9	0.463746	7.50107e-05	0.00833309	Scd2	19	44282113	44295303	+	5464	protein_coding	stearoyl-Coenzyme A desaturase 2 [Source:MGI Symbol;Acc:MGI:98240]	-	31036	32133	30433	36316	25115	27414	20639	23791	312.71	282.273	298.058	353.123	239.11	224.486	198.986	241.835
ENSMUSG00000027422	1376.51	1365.32	1189.06	1115.58	995.689	822.57	790.726	911.362	1261.62	880.087	0.5199	7.59155e-05	0.00838218	Rrbp1	2	143789315	143853183	-	8786	protein_coding	ribosome binding protein 1 [Source:MGI Symbol;Acc:MGI:1932395]	-	1301	1476	1150	1088	997	955	778	850	8.15217	8.06351	7.00443	6.57924	5.9031	4.8634	4.66481	5.37334
ENSMUSG00000001768	741.687	888.94	635.886	635.718	457.398	448.753	514.277	506.074	725.558	481.625	0.59221	7.67082e-05	0.00841838	Rin2	2	145517135	145729536	+	11271	protein_coding	Ras and Rab interactor 2 [Source:MGI Symbol;Acc:MGI:1921280]	-	701	961	615	620	458	521	506	472	3.42407	4.09251	2.91997	2.92259	2.11387	2.06825	2.36501	2.32593
ENSMUSG00000050335	14.8126	67.5261	8.27169	53.3183	6.9908	6.02931	3.04907	6.43314	35.9822	5.62558	2.67931	7.76385e-05	0.00846914	Lgals3	14	47605208	47623617	+	1858	protein_coding	lectin, galactose binding, soluble 3 [Source:MGI Symbol;Acc:MGI:96778]	-	14	73	8	52	7	7	3	6	0.41483	1.88584	0.230415	1.48695	0.195988	0.16857	0.0850591	0.179359
ENSMUSG00000035929	149.184	297.855	188.181	108.687	94.8751	64.5997	95.5376	53.6095	185.977	77.1555	1.27085	7.91612e-05	0.00858354	H2-Q4	17	35598593	35604266	+	2596	protein_coding	histocompatibility 2, Q region locus 4 [Source:MGI Symbol;Acc:MGI:95933]	-	141	322	182	106	95	75	94	50	2.99021	5.9536	3.75174	2.1694	1.90368	1.29266	1.90752	1.06975
ENSMUSG00000030124	294.136	539.284	265.728	95.3578	111.853	102.498	99.603	110.436	298.626	106.097	1.49385	8.02708e-05	0.00865204	Lag3	6	124881324	124888668	-	2109	protein_coding	lymphocyte-activation gene 3 [Source:MGI Symbol;Acc:MGI:106588]	-	278	583	257	93	112	119	98	103	7.25697	13.2685	6.52113	2.34285	2.7626	2.52463	2.44791	2.71255
ENSMUSG00000021806	107.92	104.527	116.838	75.8761	36.9514	48.2345	69.1123	39.6711	101.29	48.4923	1.06218	8.13674e-05	0.00871835	Nid2	14	19801333	19861855	+	5174	protein_coding	nidogen 2 [Source:MGI Symbol;Acc:MGI:1298229]	-	102	113	113	74	37	56	68	37	1.08533	1.04829	1.16874	0.759877	0.372007	0.484272	0.692353	0.397184
ENSMUSG00000021680	246.524	188.703	277.102	190.716	304.599	397.934	362.84	426.732	225.761	373.026	-0.725478	8.81095e-05	0.00931535	Crhbp	13	95567879	95581432	-	1800	protein_coding	corticotropin releasing hormone binding protein [Source:MGI Symbol;Acc:MGI:88497]	-	233	204	268	186	305	462	357	398	7.12641	5.43984	7.96762	5.49008	8.81462	11.4841	10.4482	12.2808
ENSMUSG00000064215	642.231	905.59	621.411	557.792	433.429	384.153	480.737	364.545	681.756	415.716	0.714372	8.8279e-05	0.00931535	Ifi27	12	103400470	103406498	+	1467	protein_coding	interferon, alpha-inducible protein 27 [Source:MGI Symbol;Acc:MGI:1277180]	-	607	979	601	544	434	446	473	340	22.7796	32.0318	21.9235	19.7019	15.3899	13.6029	16.9854	12.8726
ENSMUSG00000015377	596.736	766.838	603.833	650.073	1353.22	1284.24	1628.2	679.769	654.37	1236.36	-0.917886	8.8744e-05	0.00931535	Dennd6b	15	89066416	89080699	-	5896	protein_coding	DENN/MADD domain containing 6B [Source:MGI Symbol;Acc:MGI:1916690]	-	564	829	584	634	1355	1491	1602	634	5.26634	6.74879	5.30056	5.71308	11.9552	11.3148	14.3136	5.97239
ENSMUSG00000020101	1005.14	1525.35	946.074	534.209	541.287	504.739	470.574	484.63	1002.69	500.308	1.00324	8.89969e-05	0.00931535	Vsir	10	60182630	60208463	+	5014	protein_coding	V-set immunoregulatory receptor [Source:MGI Symbol;Acc:MGI:1921298]	-	950	1649	915	521	542	586	463	452	10.431	15.7857	9.76569	5.52067	5.6233	5.22927	4.86454	5.00692
ENSMUSG00000028581	1988.06	3345.78	1580.93	712.62	800.946	720.072	724.663	848.103	1906.85	773.446	1.30202	9.12432e-05	0.00949559	Laptm5	4	130640436	130663452	+	3788	protein_coding	lysosomal-associated protein transmembrane 5 [Source:MGI Symbol;Acc:MGI:108046]	-	1879	3617	1529	695	802	836	713	791	27.3089	45.8318	21.6005	9.74795	11.0139	9.87471	9.91573	11.598
ENSMUSG00000054920	1240.02	1338.5	1139.42	1204.79	900.814	858.746	851.708	1012.15	1230.68	905.854	0.442803	9.19123e-05	0.00951056	Klhl5	5	65264882	65325531	+	7057	protein_coding	kelch-like 5 [Source:MGI Symbol;Acc:MGI:1919028]	-	1172	1447	1102	1175	902	997	838	944	9.14313	9.84186	8.35657	8.84618	6.6491	6.32125	6.2556	7.42965
ENSMUSG00000021477	1852.63	3126.55	2066.89	1756.43	1309.28	1242.9	1344.64	1411	2200.63	1326.95	0.730139	9.27287e-05	0.00952218	Ctsl	13	64507151	64518704	-	6489	protein_coding	cathepsin L [Source:MGI Symbol;Acc:MGI:88564]	-	1751	3380	1999	1713	1311	1443	1323	1316	14.8558	25.0016	16.4855	14.0255	10.51	9.94985	10.7406	11.2641
ENSMUSG00000032349	1504.54	1635.43	1624.35	1866.14	1299.29	1221.37	1154.58	1243.74	1657.61	1229.74	0.430801	9.30764e-05	0.00952218	Elovl5	9	77824646	77891801	+	3522	protein_coding	ELOVL family member 5, elongation of long chain fatty acids (yeast) [Source:MGI Symbol;Acc:MGI:1916051]	-	1422	1768	1571	1820	1301	1418	1136	1160	22.2279	24.0947	23.87	27.4549	19.216	18.0142	16.9916	18.293
ENSMUSG00000042404	746.977	627.161	602.799	730.051	467.385	346.255	462.443	233.738	676.747	377.455	0.841931	9.41015e-05	0.00957297	Dennd4b	3	90172492	90187976	+	6031	protein_coding	DENN/MADD domain containing 4B [Source:MGI Symbol;Acc:MGI:2446201]	-	706	678	583	712	468	402	455	218	6.4447	5.39597	5.17304	6.27233	4.03676	2.98239	3.97436	2.00763
ENSMUSG00000041828	214.782	248.829	346.377	311.707	165.782	142.119	141.274	197.283	280.424	161.614	0.796517	9.63824e-05	0.00975024	Abca8a	11	109916460	109986804	-	6272	protein_coding	ATP-binding cassette, sub-family A (ABC1), member 8a [Source:MGI Symbol;Acc:MGI:2386846]	-	203	269	335	304	166	165	139	184	1.78188	2.05861	2.85828	2.57517	1.37682	1.17708	1.16749	1.6294
ENSMUSG00000037321	148.126	148.003	127.177	72.8	66.9119	54.2638	33.5398	65.4036	124.026	55.0298	1.17344	9.84955e-05	0.00990864	Tap1	17	34406527	34416199	+	5476	protein_coding	transporter 1, ATP-binding cassette, sub-family B (MDR/TAP) [Source:MGI Symbol;Acc:MGI:98483]	-	140	160	123	71	67	63	33	61	1.40751	1.40244	1.20201	0.688863	0.636484	0.51476	0.317465	0.618704
ENSMUSG00000023764	165.055	210.904	210.928	187.639	383.495	362.62	412.641	218.727	193.631	344.371	-0.830858	9.90731e-05	0.00991169	Sfi1	11	3081850	3143463	-	7559	protein_coding	Sfi1 homolog, spindle assembly associated (yeast) [Source:MGI Symbol;Acc:MGI:1926137]	-	156	228	204	183	384	421	406	204	1.13618	1.44777	1.44422	1.28625	2.64267	2.49199	2.82948	1.49893
ENSMUSG00000021846	682.437	657.686	1001.91	824.383	524.31	503.017	409.592	546.817	791.604	495.934	0.674454	0.000100464	0.00999563	Peli2	14	48358280	48519032	+	9089	protein_coding	pellino 2 [Source:MGI Symbol;Acc:MGI:1891445]	-	645	711	969	804	525	584	403	510	3.90689	3.75476	5.70524	4.69979	3.00483	2.87491	2.33579	3.11653
ENSMUSG00000030560	301.542	464.358	240.913	196.868	170.775	115.418	94.5212	169.406	300.92	137.53	1.13154	0.000101255	0.00999611	Ctsc	7	87927293	87960096	+	5808	protein_coding	cathepsin C [Source:MGI Symbol;Acc:MGI:109553]	-	285	502	233	192	171	134	93	158	2.7015	4.14864	2.14682	1.75636	1.5316	1.0323	0.843532	1.51094
ENSMUSG00000023022	304.716	293.23	301.917	264.541	208.725	161.069	179.895	217.655	291.101	191.836	0.604029	0.000101573	0.00999611	Lima1	15	99676351	99773337	-	7608	protein_coding	LIM domain and actin binding 1 [Source:MGI Symbol;Acc:MGI:1920992]	-	288	317	292	258	209	187	177	203	2.08406	1.99994	2.0539	1.80172	1.42906	1.09976	1.2256	1.48198
ENSMUSG00000000958	55.0182	104.527	45.4943	53.3183	25.9658	32.7305	17.2781	19.2994	64.5894	23.8185	1.43504	0.00010223	0.0100064	Slc7a7	14	54606899	54655237	-	3315	protein_coding	solute carrier family 7 (cationic amino acid transporter, y+ system), member 7 [Source:MGI Symbol;Acc:MGI:1337120]	-	52	113	44	52	26	38	17	18	0.863589	1.63615	0.71029	0.833409	0.408005	0.512895	0.270153	0.301582
ENSMUSG00000044349	9179.57	11251	7283.22	5749.15	22348.6	17851.9	22678	8730.85	8365.73	17902.3	-1.09758	0.000104701	0.0101932	Snhg11	2	158217558	158228071	+	8527	protein_coding	small nucleolar RNA host gene 11 [Source:MGI Symbol;Acc:MGI:2441845]	-	8676	12163	7044	5607	22378	20726	22313	8143	56.0158	68.4657	44.2068	34.9359	136.522	108.755	137.85	53.0402
ENSMUSG00000028273	612.606	690.062	616.241	562.918	452.404	376.401	399.428	488.919	620.457	429.288	0.532952	0.000106211	0.0102321	Pdlim5	3	141945351	142101457	-	8877	protein_coding	PDZ and LIM domain 5 [Source:MGI Symbol;Acc:MGI:1927489]	-	579	746	596	549	453	437	393	456	3.59087	4.03368	3.59291	3.28582	2.65466	2.20264	2.33223	2.85309
ENSMUSG00000022014	43.3797	68.4512	26.883	25.6338	17.9763	11.1973	8.13086	10.7219	41.0869	12.0066	1.77785	0.000106371	0.0102321	Epsti1	14	78141679	78240097	+	2321	protein_coding	epithelial stromal interaction 1 (breast) [Source:MGI Symbol;Acc:MGI:1915168]	-	41	74	26	25	18	13	8	10	0.972514	1.53033	0.599466	0.572273	0.403435	0.250609	0.181577	0.239299
ENSMUSG00000020120	634.825	1166.44	514.913	235.831	293.614	219.639	152.454	272.336	638.003	234.511	1.44444	0.00010731	0.0102321	Plek	11	16921206	17002381	-	4486	protein_coding	pleckstrin [Source:MGI Symbol;Acc:MGI:1860485]	-	600	1261	498	230	294	255	150	254	7.36342	13.4923	5.94068	2.724	3.40929	2.54337	1.76148	3.14479
ENSMUSG00000097391	162.938	209.979	113.736	107.662	388.489	303.188	460.41	181.2	148.579	333.322	-1.16476	0.000107361	0.0102321	Mirg	12	109696198	109715894	+	7292	lncRNA	miRNA containing gene [Source:MGI Symbol;Acc:MGI:3781106]	-	154	227	110	105	389	352	453	169	1.16268	1.4942	0.807258	0.765034	2.7751	2.15985	3.27263	1.28723
ENSMUSG00000025355	10.5804	42.5507	28.9509	15.3803	4.99343	6.02931	5.08179	2.14438	24.3656	4.56223	2.40789	0.000109264	0.0103589	Mmp19	10	128626779	128636693	+	3533	protein_coding	matrix metallopeptidase 19 [Source:MGI Symbol;Acc:MGI:1927899]	-	10	46	28	15	5	7	5	2	0.155827	0.624947	0.424112	0.225572	0.0736211	0.0886508	0.0745541	0.0314415
ENSMUSG00000067860	61.3664	82.3264	90.9886	111.763	49.9343	32.7305	39.6379	45.032	86.6112	41.8337	1.05411	0.000111164	0.0104842	Zic3	X	57068060	57087096	+	4639	protein_coding	zinc finger protein of the cerebellum 3 [Source:MGI Symbol;Acc:MGI:106676]	zf-C2H2	58	89	88	109	50	38	39	42	0.688321	0.920862	1.01514	1.24836	0.560689	0.366511	0.442879	0.502854
ENSMUSG00000022148	134.371	244.204	137.517	75.8761	49.9343	54.2638	28.458	82.5587	147.992	53.8037	1.46239	0.00011274	0.0105772	Fyb	15	6552334	6692794	+	5384	protein_coding	FYN binding protein [Source:MGI Symbol;Acc:MGI:1346327]	-	127	264	133	74	50	63	28	77	1.29863	2.35357	1.32194	0.730239	0.483104	0.523556	0.273967	0.794332
ENSMUSG00000026249	4023.73	5232.81	3924.92	4228.55	2939.13	2963.84	2865.11	3457.82	4352.5	3056.47	0.510183	0.000113616	0.0105772	Serpine2	1	79771914	79838897	-	8287	protein_coding	serine (or cysteine) peptidase inhibitor, clade E, member 2 [Source:MGI Symbol;Acc:MGI:101780]	-	3803	5657	3796	4124	2943	3441	2819	3225	25.2648	32.7656	24.5129	26.4399	18.4743	18.5787	17.9202	21.6147
ENSMUSG00000001751	326.935	431.057	316.392	192.766	171.774	186.047	144.323	173.695	316.788	168.96	0.907041	0.000113985	0.0105772	Naglu	11	100960838	100968498	+	2658	protein_coding	alpha-N-acetylglucosaminidase (Sanfilippo disease IIIB) [Source:MGI Symbol;Acc:MGI:1351641]	-	309	466	306	188	172	216	142	162	6.40016	8.41511	6.16074	3.75786	3.36627	3.63602	2.81435	3.38514
ENSMUSG00000031659	165.055	259.929	133.381	233.78	93.8764	96.4689	61.9978	126.519	198.036	94.7154	1.0659	0.000114719	0.0105772	Adcy7	8	88999031	89056590	+	6733	protein_coding	adenylate cyclase 7 [Source:MGI Symbol;Acc:MGI:102891]	-	156	281	129	228	94	112	61	118	1.27557	2.00321	1.02529	1.79914	0.726265	0.744282	0.477273	0.973397
ENSMUSG00000034525	1686.52	1484.65	1602.64	1540.08	2082.26	2007.76	2018.49	1957.82	1578.47	2016.58	-0.353651	0.000115071	0.0105772	Ice1	13	70699826	70785753	-	11190	protein_coding	interactor of little elongation complex ELL subunit 1 [Source:MGI Symbol;Acc:MGI:2385865]	-	1594	1605	1550	1502	2085	2331	1986	1826	7.84234	6.88452	7.41256	7.13145	9.69286	9.32052	9.34963	9.06332
ENSMUSG00000027803	478.235	455.108	423.924	410.141	323.574	277.348	227.664	332.379	441.852	290.241	0.606993	0.000116902	0.0106912	Wwtr1	3	57363070	57483331	-	4779	protein_coding	WW domain containing transcription regulator 1 [Source:MGI Symbol;Acc:MGI:1917649]	-	452	492	410	400	324	322	224	310	5.20701	4.94148	4.59106	4.44694	3.52683	3.01472	2.4692	3.60281
ENSMUSG00000024300	191.506	347.806	124.075	74.8507	59.9211	52.5411	53.8669	87.9196	184.559	63.5622	1.5408	0.000117572	0.0106985	Myo1f	17	33774681	33826738	+	4970	protein_coding	myosin IF [Source:MGI Symbol;Acc:MGI:107711]	-	181	376	120	73	60	61	53	82	2.00498	3.63128	1.29209	0.780377	0.628016	0.549163	0.561778	0.916377
ENSMUSG00000021754	178.809	215.529	405.313	305.555	139.816	119.725	140.257	158.684	276.301	139.621	0.98561	0.00011907	0.0107806	Map3k1	13	111882962	111945527	-	7447	protein_coding	mitogen-activated protein kinase kinase kinase 1 [Source:MGI Symbol;Acc:MGI:1346872]	-	169	233	392	298	140	139	138	148	1.24937	1.50177	2.8169	2.12605	0.977964	0.835144	0.976209	1.10382
ENSMUSG00000004040	1113.06	1390.3	1169.41	1148.39	908.804	922.484	867.969	793.421	1205.29	873.17	0.465015	0.000120825	0.0108851	Stat3	11	100775924	100830366	-	9527	protein_coding	signal transducer and activator of transcription 3 [Source:MGI Symbol;Acc:MGI:103038]	STAT	1052	1503	1131	1120	910	1071	854	740	6.07921	7.57237	6.35291	6.24597	4.96891	5.02992	4.72223	4.31412
ENSMUSG00000064267	222.189	301.555	157.162	83.0535	87.8843	80.965	42.687	79.3421	190.99	72.7196	1.3933	0.000122161	0.0109509	Hvcn1	5	122344867	122380360	+	3563	protein_coding	hydrogen voltage-gated channel 1 [Source:MGI Symbol;Acc:MGI:1921346]	-	210	326	152	81	88	94	42	74	3.24482	4.39168	2.28294	1.20783	1.28482	1.18043	0.620982	1.15354
ENSMUSG00000023186	411.578	527.259	406.347	330.163	282.628	221.362	224.615	294.852	418.837	255.864	0.712868	0.000129049	0.0115065	Vwa5a	9	38629564	38654633	+	4899	protein_coding	von Willebrand factor A domain containing 5A [Source:MGI Symbol;Acc:MGI:1915026]	-	389	570	393	322	283	257	221	275	4.37149	5.58465	4.29291	3.4921	3.00507	2.34722	2.37646	3.11775
ENSMUSG00000053062	962.818	1137.77	1108.41	1184.28	821.918	628.771	661.649	865.258	1098.32	744.399	0.561997	0.000130229	0.0115065	Jam2	16	84571011	84622816	+	6045	protein_coding	junction adhesion molecule 2 [Source:MGI Symbol;Acc:MGI:1933820]	-	910	1230	1072	1155	823	730	651	807	8.28767	9.76647	9.48997	10.1514	7.08239	5.40324	5.67322	7.4147
ENSMUSG00000028270	107.92	154.478	93.0565	83.0535	44.9408	43.9278	68.0959	55.7539	109.627	53.1796	1.04868	0.000130265	0.0115065	Gbp2	3	142326363	142343769	+	2516	protein_coding	guanylate binding protein 2 [Source:MGI Symbol;Acc:MGI:102772]	-	102	167	90	81	45	51	67	52	2.23191	3.18592	1.91425	1.71046	0.930418	0.906959	1.40284	1.14791
ENSMUSG00000057596	61.3664	139.677	38.2566	45.1155	18.975	9.47463	21.3435	31.0935	71.104	20.2217	1.82538	0.000132009	0.011604	Trim30d	7	104119221	104157056	-	3758	protein_coding	tripartite motif-containing 30D [Source:MGI Symbol;Acc:MGI:3035181]	-	58	151	37	44	19	11	21	29	0.849686	1.92863	0.52688	0.622063	0.26301	0.130968	0.29438	0.428606
ENSMUSG00000029759	71.9468	113.777	63.0716	51.2676	9.98685	23.2559	27.4417	41.8154	75.0158	25.625	1.55635	0.000132682	0.0116068	Pon3	6	5220852	5256286	-	3385	protein_coding	paraoxonase 3 [Source:MGI Symbol;Acc:MGI:106686]	-	68	123	61	50	10	27	27	39	1.10596	1.74412	0.964356	0.784783	0.15368	0.356889	0.420194	0.639915
ENSMUSG00000038235	231.711	308.955	181.977	171.234	104.862	103.36	139.241	136.168	223.469	120.908	0.889201	0.000133769	0.0116172	F11r	1	171265103	171292171	+	2663	protein_coding	F11 receptor [Source:MGI Symbol;Acc:MGI:1321398]	-	219	334	176	167	105	120	137	127	4.52752	6.02011	3.53678	3.33184	2.05114	2.01622	2.71016	2.6488
ENSMUSG00000021709	2525.55	2467.94	2103.08	2463.92	1803.63	1567.62	1009.24	1587.91	2390.12	1492.1	0.679688	0.000134084	0.0116172	Erbin	13	103955295	104057022	-	7939	protein_coding	Erbb2 interacting protein [Source:MGI Symbol;Acc:MGI:1890169]	-	2387	2668	2034	2403	1806	1820	993	1481	16.5529	16.1305	13.7104	16.0815	11.8339	10.2573	6.58914	10.3611
ENSMUSG00000016024	26.451	81.4014	35.1547	155.854	15.979	3.44532	10.1636	28.9492	74.7152	14.6343	2.3634	0.000135742	0.0117049	Lbp	2	158148413	158174772	+	4831	protein_coding	lipopolysaccharide binding protein [Source:MGI Symbol;Acc:MGI:1098776]	-	25	88	34	152	16	4	10	27	0.284899	0.874328	0.376624	1.67165	0.17229	0.0370468	0.109046	0.310415
ENSMUSG00000024070	464.48	542.984	430.128	515.752	331.564	269.596	245.959	384.916	488.336	308.009	0.666511	0.000138086	0.0117721	Prkd3	17	79256834	79328245	-	11017	protein_coding	protein kinase D3 [Source:MGI Symbol;Acc:MGI:1922542]	-	439	587	416	503	332	313	242	359	2.19376	2.55743	2.02067	2.42573	1.56766	1.27119	1.15717	1.80987
ENSMUSG00000019866	41.2636	28.6755	61.0037	39.9887	8.98817	12.0586	9.14722	24.6604	42.7329	13.7136	1.64665	0.00013944	0.0117721	Crybg1	10	43826632	44024849	-	7799	protein_coding	crystallin beta-gamma domain containing 1 [Source:MGI Symbol;Acc:MGI:109544]	-	39	31	59	39	9	14	9	23	0.275304	0.190788	0.404836	0.265683	0.0600316	0.0803188	0.0607923	0.163797
ENSMUSG00000039007	275.091	320.98	230.573	313.758	144.809	166.237	164.65	219.799	285.101	173.874	0.715472	0.000139742	0.0117721	Cpq	15	33083275	33594698	+	5026	protein_coding	carboxypeptidase Q [Source:MGI Symbol;Acc:MGI:1889205]	-	260	347	223	306	145	193	162	205	2.84799	3.31387	2.37437	3.23472	1.5008	1.71816	1.698	2.26542
ENSMUSG00000041859	101.572	120.252	88.9206	86.1296	56.9251	59.4318	55.8997	49.3208	99.2186	55.3943	0.84039	0.000139973	0.0117721	Mcm3	1	20873192	20890536	-	3752	protein_coding	minichromosome maintenance complex component 3 [Source:MGI Symbol;Acc:MGI:101845]	-	96	130	86	84	57	69	55	46	1.40863	1.66307	1.2266	1.18947	0.790293	0.822838	0.772227	0.680944
ENSMUSG00000040751	86.7594	176.678	93.0565	45.1155	34.954	28.4239	43.7034	39.6711	100.402	36.6881	1.45732	0.000139984	0.0117721	Lat2	5	134628876	134643879	-	2621	protein_coding	linker for activation of T cells family, member 2 [Source:MGI Symbol;Acc:MGI:1926479]	-	82	191	90	44	35	33	43	37	1.7224	3.4978	1.83756	0.891916	0.694668	0.563346	0.864264	0.784064
ENSMUSG00000104284	16.9287	11.1002	21.7132	4.10141	0.998685	0	0	2.14438	13.4609	0.785767	4.16662	0.000140715	0.0117721	Gm10862	2	4095951	4099300	+	3350	lncRNA	predicted gene 10862 [Source:MGI Symbol;Acc:MGI:3641622]	-	16	12	21	4	1	0	0	2	0.262944	0.171935	0.33546	0.0634386	0.0155286	0	0	0.033159
ENSMUSG00000028412	1872.73	2267.21	2015.19	2388.05	1711.75	1456.51	1523.52	1510.72	2135.8	1550.62	0.462155	0.000141073	0.0117721	Slc44a1	4	53440413	53622478	+	6945	protein_coding	solute carrier family 44, member 1 [Source:MGI Symbol;Acc:MGI:2140592]	-	1770	2451	1949	2329	1714	1691	1499	1409	14.031	16.9395	15.0178	17.817	12.8385	10.8943	11.3704	11.2682
ENSMUSG00000060961	4397.22	4182	4506	5389.25	2864.23	3012.93	1844.69	3483.55	4618.62	2801.35	0.721327	0.000143376	0.0118722	Slc4a4	5	89034345	89387512	+	11333	protein_coding	solute carrier family 4 (anion exchanger), member 4 [Source:MGI Symbol;Acc:MGI:1927555]	-	4156	4521	4358	5256	2868	3498	1815	3249	20.1891	19.1478	20.5783	24.6405	13.1647	13.8103	8.43678	15.9229
ENSMUSG00000020932	15157.5	37267	11791.3	7814.21	3996.74	2255.82	1980.88	5469.24	18007.5	3425.67	2.39417	0.000143584	0.0118722	Gfap	11	102778162	102791738	-	4218	protein_coding	glial fibrillary acidic protein [Source:MGI Symbol;Acc:MGI:95697]	-	14326	40288	11404	7621	4002	2619	1949	5101	186.985	458.456	144.683	95.9939	49.3568	27.7816	24.3417	67.1685
ENSMUSG00000106019	155.532	153.553	123.041	123.042	269.645	279.932	193.108	194.067	138.792	234.188	-0.756024	0.000144403	0.0118857	Gm43672	3	22128574	22130306	-	1733	lncRNA	predicted gene 43672 [Source:MGI Symbol;Acc:MGI:5663809]	-	147	166	119	120	270	325	190	181	4.66988	4.59768	3.67464	3.67893	8.10478	8.39098	5.77564	5.80092
ENSMUSG00000036606	1307.74	1776.96	1448.58	1482.66	1038.63	949.185	823.25	1193.35	1503.98	1001.1	0.587717	0.000146984	0.0120434	Plxnb2	15	89039752	89064991	-	7720	protein_coding	plexin B2 [Source:MGI Symbol;Acc:MGI:2154239]	-	1236	1921	1401	1446	1040	1102	810	1113	8.81431	11.9437	9.71152	9.95152	7.00797	6.38693	5.5273	8.00745
ENSMUSG00000026728	992.443	2056.31	806.49	1191.46	673.114	497.849	676.894	694.78	1261.68	635.659	0.989663	0.000149707	0.0122112	Vim	2	13578738	13587637	+	4743	protein_coding	vimentin [Source:MGI Symbol;Acc:MGI:98932]	-	938	2223	780	1162	674	578	666	648	10.8877	22.4965	8.80051	13.0164	7.39236	5.45259	7.39718	7.58819
ENSMUSG00000046805	2436.67	4979.36	2135.13	670.58	540.289	489.235	351.66	797.71	2555.43	544.723	2.23009	0.000152355	0.0123171	Mpeg1	19	12438143	12442647	+	4334	protein_coding	macrophage expressed gene 1 [Source:MGI Symbol;Acc:MGI:1333743]	-	2303	5383	2065	654	541	568	346	744	29.2545	59.6162	25.4975	8.01728	6.49358	5.86391	4.20564	9.53456
ENSMUSG00000052301	527.963	505.984	638.988	568.045	717.056	949.185	962.491	730.162	560.245	839.723	-0.584584	0.000152365	0.0123171	Doc2a	7	126446588	126451877	+	2803	protein_coding	double C2, alpha [Source:MGI Symbol;Acc:MGI:109446]	-	499	547	618	554	718	1102	947	681	9.80087	9.36684	11.7986	10.5009	13.3253	17.5908	17.798	13.494
ENSMUSG00000061808	118.501	9280.68	99.2602	27795.3	185.755	37.8985	46.7524	382.772	9323.42	163.295	5.83547	0.000154808	0.0124589	Ttr	18	20798337	20807378	+	1186	protein_coding	transthyretin [Source:MGI Symbol;Acc:MGI:98865]	-	112	10033	96	27108	186	44	46	357	5.19901	406.046	4.33165	1214.37	8.15839	1.65995	2.04324	16.7186
ENSMUSG00000034422	140.72	240.504	95.1244	84.0789	67.9106	43.9278	45.7361	68.6202	140.107	56.5487	1.31299	0.000155565	0.0124644	Parp14	16	35653244	35691914	-	9306	protein_coding	poly (ADP-ribose) polymerase family, member 14 [Source:MGI Symbol;Acc:MGI:1919489]	-	133	260	92	82	68	51	45	64	0.786821	1.34103	0.529043	0.468154	0.380121	0.245208	0.254739	0.381974
ENSMUSG00000014599	698.308	969.416	626.58	540.361	468.383	322.137	388.249	467.475	708.666	411.561	0.785292	0.000156471	0.0124818	Csf1	3	107648364	107667785	-	5281	protein_coding	colony stimulating factor 1 (macrophage) [Source:MGI Symbol;Acc:MGI:1339753]	-	660	1048	606	527	469	374	382	436	6.88042	9.5252	6.14077	5.30191	4.6199	3.16872	3.81059	4.5855
ENSMUSG00000033882	7.40629	13.8752	12.4075	12.3042	0	0	1.01636	2.14438	11.4983	0.790185	3.94631	0.000157961	0.0125455	Rbm46	3	82744535	82783790	-	2499	protein_coding	RNA binding motif protein 46 [Source:MGI Symbol;Acc:MGI:3645057]	-	7	15	12	12	0	0	1	2	0.154212	0.288107	0.256969	0.255125	0	0	0.0210804	0.0444509
ENSMUSG00000074006	3.17413	9.25016	484.928	142.524	8.98817	2.58399	4.06543	2.14438	159.969	4.44549	5.17	0.000159582	0.0126188	Omp	7	97792566	97794709	-	2144	protein_coding	olfactory marker protein [Source:MGI Symbol;Acc:MGI:97436]	-	3	10	469	139	9	3	4	2	0.0770342	0.223874	11.7062	3.44452	0.21837	0.0626072	0.0982835	0.051811
ENSMUSG00000040710	316.354	316.355	341.207	306.58	197.74	205.858	167.699	260.542	320.124	207.96	0.623314	0.000160484	0.012635	St8sia4	1	95515407	95595296	-	20091	protein_coding	ST8 alpha-N-acetyl-neuraminide alpha-2,8-sialyltransferase 4 [Source:MGI Symbol;Acc:MGI:106018]	-	299	342	330	299	198	239	165	243	0.819326	0.817059	0.87898	0.790693	0.512672	0.532261	0.432641	0.671771
ENSMUSG00000036181	462.364	466.208	399.109	506.524	333.561	324.721	339.463	270.192	458.551	316.984	0.532032	0.000164412	0.0128662	H1f2	13	23922791	23924350	+	1560	protein_coding	H1.2 linker histone, cluster member [Source:MGI Symbol;Acc:MGI:1931526]	-	437	504	386	494	334	377	334	252	15.4221	15.5072	13.2413	16.8244	11.1378	10.813	11.2789	8.97207
ENSMUSG00000030263	74.0629	139.677	68.2414	35.8873	17.9763	43.0665	18.2944	19.2994	79.4673	24.6592	1.68142	0.000164842	0.0128662	Irag2	6	145061379	145120660	+	4070	protein_coding	inositol 1,4,5-triphosphate receptor associated 2 [Source:MGI Symbol;Acc:MGI:108424]	-	70	151	66	35	18	50	18	18	0.946871	1.78078	0.867792	0.45689	0.230067	0.549672	0.232982	0.245638
ENSMUSG00000085955	8.46433	9.25016	8.27169	6.15211	21.9711	23.2559	22.3599	37.5267	8.03457	26.2784	-1.70301	0.000166142	0.0128908	Gm12356	11	98573747	98574241	-	353	lncRNA	predicted gene 12356 [Source:MGI Symbol;Acc:MGI:3651195]	-	8	10	8	6	22	27	22	35	1.24768	1.35973	1.21278	0.903056	3.24208	3.42229	3.28317	5.50693
ENSMUSG00000045667	37.0315	19.4253	49.6301	44.0902	12.9829	14.6426	10.1636	12.8663	37.5443	12.6638	1.56064	0.00016658	0.0128908	Smtnl2	11	72279990	72302539	-	3815	protein_coding	smoothelin-like 2 [Source:MGI Symbol;Acc:MGI:2442764]	-	35	21	48	43	13	17	10	12	0.505081	0.264213	0.673307	0.598842	0.177266	0.19938	0.138086	0.174704
ENSMUSG00000025498	151.3	235.879	115.804	84.0789	54.9277	50.8185	75.2105	15.0107	146.765	48.9918	1.58191	0.000167906	0.0129381	Irf7	7	140842619	140846394	-	3776	protein_coding	interferon regulatory factor 7 [Source:MGI Symbol;Acc:MGI:1859212]	IRF	143	255	112	82	55	59	74	14	2.08493	3.24143	1.58728	1.15377	0.757717	0.699114	1.03239	0.205927
ENSMUSG00000037266	2630.29	3793.49	2474.27	2777.68	5074.32	4441.88	6538.23	3663.68	2918.93	4929.53	-0.755898	0.000172034	0.0130948	Rsrp1	4	134650903	134654982	+	3349	protein_coding	arginine/serine rich protein 1 [Source:MGI Symbol;Acc:MGI:106498]	-	2486	4101	2393	2709	5081	5157	6433	3417	40.8671	58.7765	38.2379	42.9766	78.9242	68.8985	101.191	56.6691
ENSMUSG00000055865	10.5804	3.70006	42.3924	21.5324	2.99606	0.86133	3.04907	1.07219	19.5513	1.99466	3.30161	0.000172103	0.0130948	Tafa3	3	104674722	104689156	-	4484	protein_coding	TAFA chemokine like family member 3 [Source:MGI Symbol;Acc:MGI:3046463]	-	10	4	41	21	3	1	3	1	0.122778	0.0428177	0.489311	0.248824	0.0348042	0.00997844	0.0352453	0.0123866
ENSMUSG00000112148	19.0448	59.201	11.3736	6.15211	3.99474	0	3.04907	3.21657	23.9429	2.5651	3.25361	0.00017211	0.0130948	Lilrb4a	10	51367052	51372707	+	5227	protein_coding	leukocyte immunoglobulin-like receptor, subfamily B, member 4A [Source:MGI Symbol;Acc:MGI:102701]	-	18	64	11	6	4	0	3	3	0.189586	0.587701	0.112618	0.060987	0.0398092	0	0.0302353	0.0318776
ENSMUSG00000006403	584.039	486.558	463.214	819.257	406.465	323.86	290.678	353.823	588.267	343.707	0.775249	0.000173523	0.0131471	Adamts4	1	171077990	171088206	+	4810	protein_coding	a disintegrin-like and metallopeptidase (reprolysin type) with thrombospondin type 1 motif, 4 [Source:MGI Symbol;Acc:MGI:1339949]	-	552	526	448	799	407	376	286	330	6.31803	5.24891	4.98424	8.82551	4.40175	3.49761	3.13232	3.81053
ENSMUSG00000028268	252.872	305.255	193.351	132.27	139.816	88.717	115.865	79.3421	220.937	105.935	1.06148	0.000174598	0.0131734	Gbp3	3	142265787	142278970	+	3265	protein_coding	guanylate binding protein 3 [Source:MGI Symbol;Acc:MGI:1926263]	-	239	330	187	129	140	103	114	74	4.02997	4.85132	3.06496	2.09916	2.2306	1.4115	1.83936	1.25882
ENSMUSG00000005899	618.954	630.861	524.218	425.521	1052.61	1028.43	1183.04	604.716	549.889	967.199	-0.814782	0.000177956	0.0133594	Smpd4	16	17437218	17462692	+	9034	protein_coding	sphingomyelin phosphodiesterase 4 [Source:MGI Symbol;Acc:MGI:1924876]	-	585	682	507	415	1054	1194	1164	564	3.56503	3.62354	3.00327	2.44065	6.06927	5.9136	6.78763	3.46749
ENSMUSG00000032515	95.2238	136.902	144.755	119.966	192.746	193.799	346.578	204.788	124.212	234.478	-0.915198	0.000178539	0.0133594	Csrnp1	9	119800229	119813724	-	3473	protein_coding	cysteine-serine-rich nuclear protein 1 [Source:MGI Symbol;Acc:MGI:2387989]	CSRNP	90	148	140	117	193	225	341	191	1.42668	2.04544	2.1572	1.78986	2.89087	2.89872	5.17243	3.05454
ENSMUSG00000031256	1550.03	1468.92	1484.77	1474.46	1958.42	1888.03	1813.18	1825.94	1494.55	1871.39	-0.324598	0.000185295	0.0138079	Cstf2	X	132959936	132987568	+	9180	protein_coding	cleavage stimulation factor, 3' pre-RNA subunit 2 [Source:MGI Symbol;Acc:MGI:1343054]	-	1465	1588	1436	1438	1961	2192	1784	1703	8.78582	8.30303	8.37102	8.32251	11.1125	10.6838	10.2376	10.3036
ENSMUSG00000026566	442.261	478.233	364.988	414.242	326.57	254.092	289.662	290.564	424.931	290.222	0.551607	0.000187108	0.0138859	Mpzl1	1	165419809	165462107	-	3550	protein_coding	myelin protein zero-like 1 [Source:MGI Symbol;Acc:MGI:1915731]	-	418	517	353	404	327	295	285	271	6.48239	6.99022	5.32124	6.04632	4.79177	3.71811	4.22923	4.23992
ENSMUSG00000112153	16.9287	14.8003	18.6113	9.22817	0.998685	0	4.06543	3.21657	14.8921	2.07017	2.89314	0.000188541	0.0139351	Gm47591	10	90564822	90572192	+	2728	lncRNA	predicted gene, 47591 [Source:MGI Symbol;Acc:MGI:6096636]	-	16	16	18	9	1	0	4	3	0.322896	0.281517	0.353097	0.175282	0.0190692	0	0.0772433	0.0610792
ENSMUSG00000021190	2558.34	3405.91	2312.97	2341.9	1695.77	1818.27	1644.47	1982.48	2654.78	1785.25	0.572693	0.000190863	0.0140494	Lgmn	12	102360343	102406072	-	2323	protein_coding	legumain [Source:MGI Symbol;Acc:MGI:1330838]	-	2418	3682	2237	2284	1698	2111	1618	1849	57.3053	76.0787	51.5327	52.2378	38.0246	40.66	36.6923	44.2083
ENSMUSG00000069792	11.6385	62.9011	12.4075	8.20282	2.99606	0.86133	2.03271	5.36095	23.7875	2.81276	3.11085	0.000199563	0.0146012	Wfdc17	11	83594817	83597094	+	533	protein_coding	WAP four-disulfide core domain 17 [Source:MGI Symbol;Acc:MGI:3649773]	-	11	68	12	8	3	1	2	5	1.13619	6.12365	1.20482	0.797446	0.292799	0.0839462	0.197673	0.521026
ENSMUSG00000006519	244.408	461.583	159.23	107.662	92.8777	90.4396	107.734	85.7753	243.221	94.2066	1.36949	0.000199973	0.0146012	Cyba	8	123151515	123159669	-	1039	protein_coding	cytochrome b-245, alpha polypeptide [Source:MGI Symbol;Acc:MGI:1316658]	-	231	499	154	105	93	105	106	80	12.2401	23.0523	7.9318	5.36923	4.65633	4.5217	5.37447	4.27653
ENSMUSG00000032816	1196.65	1258.02	1163.21	1072.52	968.725	800.175	830.364	890.991	1172.6	872.564	0.426935	0.000202049	0.0146936	Igdcc4	9	65008768	65045222	+	9481	protein_coding	immunoglobulin superfamily, DCC subclass, member 4 [Source:MGI Symbol;Acc:MGI:1858497]	-	1131	1360	1125	1046	970	929	817	831	6.56744	6.88515	6.34987	5.86159	5.32223	4.38419	4.53955	4.86814
ENSMUSG00000033777	136.487	191.478	106.498	43.0648	47.9369	47.3731	27.4417	49.3208	119.382	43.0181	1.47324	0.000205732	0.0149016	Tlr13	X	105186810	105204099	+	4304	protein_coding	toll-like receptor 13 [Source:MGI Symbol;Acc:MGI:3045213]	-	129	207	103	42	48	55	27	46	1.65008	2.30848	1.28065	0.51846	0.580156	0.571766	0.330474	0.593611
ENSMUSG00000027514	9.52238	47.1758	19.6453	4.10141	3.99474	0	2.03271	0	20.1112	1.50686	3.75773	0.000213404	0.0153957	Zbp1	2	173048405	173060716	-	3529	protein_coding	Z-DNA binding protein 1 [Source:MGI Symbol;Acc:MGI:1927449]	-	9	51	19	4	4	0	2	0	0.140404	0.693661	0.288117	0.0602208	0.0589637	0	0.0298554	0
ENSMUSG00000115529	55.0182	55.5009	46.5282	31.7859	20.9724	22.3946	20.3271	18.2272	47.2083	20.4803	1.20264	0.000219442	0.0157685	9630013A20Rik	14	84696079	84713864	-	2803	lncRNA	RIKEN cDNA 9630013A20 gene [Source:MGI Symbol;Acc:MGI:2442953]	-	52	60	45	31	21	26	20	17	1.02133	1.02744	0.859124	0.587593	0.389738	0.415029	0.375882	0.336855
ENSMUSG00000024960	525.847	549.459	455.977	514.727	396.478	385.014	322.185	359.184	511.502	365.715	0.483719	0.000222704	0.0158862	Plcb3	19	6929693	6953838	-	6960	protein_coding	phospholipase C, beta 3 [Source:MGI Symbol;Acc:MGI:104778]	-	497	594	441	502	397	447	317	335	3.93128	4.09643	3.39075	3.83206	2.96727	2.8736	2.39936	2.67333
ENSMUSG00000035208	53.9601	114.702	48.5962	23.5831	29.9606	8.6133	13.2126	11.7941	60.2103	15.8952	1.92727	0.000222835	0.0158862	Slfn8	11	82892984	82911636	-	4091	protein_coding	schlafen 8 [Source:MGI Symbol;Acc:MGI:2672859]	-	51	124	47	23	30	10	13	11	0.686322	1.45486	0.614801	0.298701	0.381477	0.10937	0.167401	0.149341
ENSMUSG00000007039	181.983	254.379	202.656	274.794	119.842	150.733	155.503	131.879	228.453	139.489	0.711695	0.000225539	0.016016	Ddah2	17	35278011	35281071	+	1593	protein_coding	dimethylarginine dimethylaminohydrolase 2 [Source:MGI Symbol;Acc:MGI:1859016]	-	172	275	196	268	120	175	153	123	5.94429	8.28601	6.58426	8.93835	3.9187	4.9153	5.05965	4.28851
ENSMUSG00000105987	108.978	182.228	110.634	115.865	86.8856	57.7091	45.7361	68.6202	129.426	64.7378	1.00249	0.000230745	0.0163069	AI506816	5	23903294	23917684	-	5726	lncRNA	expressed sequence AI506816 [Source:MGI Symbol;Acc:MGI:2140929]	-	103	197	107	113	87	67	45	64	0.990315	1.65137	0.999997	1.04849	0.790395	0.523542	0.414006	0.620791
ENSMUSG00000026004	242.292	234.954	270.898	273.769	186.754	150.733	165.666	188.706	255.478	172.965	0.564399	0.000231571	0.0163069	Kansl1l	1	66758407	66856721	-	6664	protein_coding	KAT8 regulatory NSL complex subunit 1-like [Source:MGI Symbol;Acc:MGI:1915941]	-	229	254	262	267	187	175	163	176	1.89186	1.82948	2.10394	2.1287	1.45976	1.17498	1.28854	1.46688
ENSMUSG00000047428	358.676	333.931	253.32	225.578	552.273	476.315	730.761	366.689	292.876	531.51	-0.859644	0.000232338	0.0163069	Dlk2	17	46608347	46614197	+	2113	protein_coding	delta like non-canonical Notch ligand 2 [Source:MGI Symbol;Acc:MGI:2146838]	-	339	361	245	220	553	553	719	342	8.83258	8.20043	6.20487	5.53174	13.6145	11.7099	17.9256	8.98966
ENSMUSG00000024601	436.971	548.534	807.523	938.197	356.531	397.934	273.4	429.948	682.807	364.453	0.905588	0.000234316	0.0163608	Isoc1	18	58792538	58813440	+	3377	protein_coding	isochorismatase domain containing 1 [Source:MGI Symbol;Acc:MGI:1913557]	-	413	593	781	915	357	462	269	401	6.73296	8.42854	12.3762	14.3956	5.49937	6.12123	4.1963	6.59523
ENSMUSG00000060429	76.179	110.077	155.094	141.499	34.954	35.3145	44.7197	86.8475	120.712	50.4589	1.26397	0.000235679	0.0163608	Sntb1	15	55499784	55770345	-	5324	protein_coding	syntrophin, basic 1 [Source:MGI Symbol;Acc:MGI:101781]	-	72	119	150	138	35	41	44	81	0.744529	1.07285	1.50772	1.37714	0.341984	0.344567	0.435371	0.845013
ENSMUSG00000026285	15.8706	64.7511	13.4415	5.12676	0	0.86133	6.09814	2.14438	24.7975	2.27596	3.46713	0.000235816	0.0163608	Pdcd1	1	93966027	93980278	-	1933	protein_coding	programmed cell death 1 [Source:MGI Symbol;Acc:MGI:104879]	-	15	70	13	5	0	1	6	2	0.427215	1.73818	0.359897	0.137428	0	0.0231471	0.163518	0.0574665
ENSMUSG00000045636	1108.83	1128.52	1008.11	1563.66	850.88	667.531	794.792	834.164	1202.28	786.842	0.612038	0.000238098	0.016456	Mtus1	8	41443951	41586763	-	10078	protein_coding	mitochondrial tumor suppressor 1 [Source:MGI Symbol;Acc:MGI:2142572]	-	1048	1220	975	1525	852	775	782	778	5.72498	5.81051	5.17722	8.03959	4.39786	3.44077	4.08769	4.28767
ENSMUSG00000116594	56.0762	50.8759	41.3584	17.431	138.817	139.535	143.306	46.1042	41.4354	116.941	-1.4976	0.000239212	0.0164701	Gm49601	16	18439216	18445177	-	3430	protein_coding	predicted gene, 49601 [Source:MGI Symbol;Acc:MGI:6215011]	-	53	55	40	17	139	162	141	43	0.850686	0.769657	0.624068	0.263326	2.10813	2.11324	2.16556	0.696291
ENSMUSG00000063354	16.9287	25.9004	8.27169	39.9887	1.99737	7.75197	4.06543	2.14438	22.7724	3.98979	2.48677	0.000242443	0.0165953	Slc39a4	15	76496583	76501584	-	3106	protein_coding	solute carrier family 39 (zinc transporter), member 4 [Source:MGI Symbol;Acc:MGI:1919277]	-	16	28	8	39	2	9	4	2	0.2836	0.432698	0.137834	0.667116	0.0334969	0.129649	0.0678428	0.0357639
ENSMUSG00000034663	433.797	630.861	393.939	459.358	273.64	265.29	256.122	370.978	479.489	291.507	0.719713	0.000243654	0.0165953	Bmp2k	5	97145548	97239726	+	8480	protein_coding	BMP2 inducible kinase [Source:MGI Symbol;Acc:MGI:2155456]	-	410	682	381	448	274	308	252	346	2.6618	3.86027	2.40434	2.80686	1.68086	1.62511	1.56549	2.26619
ENSMUSG00000033355	84.6433	182.228	71.3433	68.6986	23.9684	42.2052	50.8179	40.7432	101.728	39.4337	1.36953	0.000243779	0.0165953	Rtp4	16	23339041	23432972	+	2131	protein_coding	receptor transporter protein 4 [Source:MGI Symbol;Acc:MGI:1915025]	-	80	197	69	67	24	49	50	38	2.06678	4.43723	1.73273	1.67044	0.585874	1.02882	1.23604	0.990414
ENSMUSG00000026927	1092.96	1067.47	1011.21	1028.43	1587.91	1529.72	1720.69	1164.4	1050.02	1500.68	-0.515403	0.000246298	0.016704	Entr1	2	26272814	26279328	-	3587	protein_coding	endosome associated trafficking regulator 1 [Source:MGI Symbol;Acc:MGI:1915362]	-	1033	1154	978	1003	1590	1776	1693	1086	15.8546	15.442	14.5906	14.8562	23.0591	22.1534	24.864	16.8157
ENSMUSG00000021495	862.304	804.764	724.807	704.417	1491.04	1239.45	1735.94	824.515	774.073	1322.74	-0.773062	0.000247318	0.0167106	Fam193b	13	55687129	55718933	-	11540	protein_coding	family with sequence similarity 193, member B [Source:MGI Symbol;Acc:MGI:2385851]	-	815	870	701	687	1493	1439	1708	769	3.88812	3.61861	3.25071	3.16293	6.73023	5.57934	7.797	3.70115
ENSMUSG00000037946	208.434	185.928	230.573	243.009	155.795	149.871	111.799	134.024	216.986	137.872	0.652035	0.000249599	0.0167977	Fgd3	13	49415030	49473787	-	6012	protein_coding	FYVE, RhoGEF and PH domain containing 3 [Source:MGI Symbol;Acc:MGI:1353657]	-	197	201	223	237	156	174	110	125	1.80399	1.60474	1.98496	2.09444	1.34984	1.29497	0.963871	1.1548
ENSMUSG00000056515	1843.11	1853.73	1533.36	1881.52	1452.09	1184.33	1348.71	1190.13	1777.93	1293.81	0.458748	0.000250463	0.0167977	Rab31	17	65958724	66079747	-	3813	protein_coding	RAB31, member RAS oncogene family [Source:MGI Symbol;Acc:MGI:1914603]	-	1742	2004	1483	1835	1454	1375	1327	1110	25.1518	25.2267	20.8133	25.5686	19.8369	16.1348	18.3337	16.1686
ENSMUSG00000045903	114.269	221.079	129.245	123.042	129.829	605.515	530.539	305.574	146.909	392.864	-1.41867	0.000254011	0.0169728	Npas4	19	5034383	5040344	-	4136	protein_coding	neuronal PAS domain protein 4 [Source:MGI Symbol;Acc:MGI:2664186]	bHLH	108	239	125	120	130	703	522	285	1.43758	2.77361	1.61732	1.54148	1.63508	7.60506	6.64868	3.8272
ENSMUSG00000048572	14.8126	19.4253	6.20377	11.2789	26.9645	24.1172	53.8669	79.3421	12.9301	46.0727	-1.82331	0.00025523	0.0169916	Tmem252	19	24651372	24659597	+	5034	protein_coding	transmembrane protein 252 [Source:MGI Symbol;Acc:MGI:3583948]	-	14	21	6	11	27	28	53	74	0.15311	0.200233	0.0637829	0.116096	0.279014	0.24887	0.554636	0.81646
ENSMUSG00000038173	176.693	231.254	171.638	306.58	145.808	129.199	115.865	104.003	221.541	123.719	0.839894	0.000258019	0.0171143	Enpp6	8	47439922	47549797	+	6412	protein_coding	ectonucleotide pyrophosphatase/phosphodiesterase 6 [Source:MGI Symbol;Acc:MGI:2445171]	-	167	250	166	299	146	150	114	97	1.43387	1.87144	1.38542	2.47751	1.1845	1.04671	0.936605	0.840223
ENSMUSG00000058325	806.228	747.413	709.297	883.854	607.201	499.571	499.032	617.582	786.698	555.846	0.501714	0.000260061	0.0171868	Dock1	7	134272383	134775368	+	9330	protein_coding	dedicator of cytokinesis 1 [Source:MGI Symbol;Acc:MGI:2429765]	-	762	808	686	862	608	580	491	576	4.49636	4.15679	3.93467	4.90867	3.38999	2.78147	2.77233	3.42892
ENSMUSG00000055235	6.34825	20.3503	5.1698	55.369	0.998685	4.30665	0	2.14438	21.8094	1.86243	3.51762	0.000262019	0.0172532	Wdr86	5	24916736	24935725	-	5034	protein_coding	WD repeat domain 86 [Source:MGI Symbol;Acc:MGI:1915466]	-	6	22	5	54	1	5	0	2	0.0656184	0.209768	0.0531524	0.569926	0.0103339	0.0444411	0	0.0220665
ENSMUSG00000020774	421.101	431.982	320.528	548.564	300.604	270.458	273.4	215.51	430.544	264.993	0.699683	0.000264174	0.0173321	Aspa	11	73195818	73220422	-	5954	protein_coding	aspartoacylase [Source:MGI Symbol;Acc:MGI:87914]	-	398	467	310	535	301	314	269	201	3.68012	3.76476	2.78624	4.77401	2.62987	2.35966	2.38006	1.87501
ENSMUSG00000051439	148.126	287.68	133.381	47.1662	50.933	49.9571	33.5398	71.8368	154.088	51.5667	1.58143	0.000279132	0.0182474	Cd14	18	36858120	36859851	-	1732	protein_coding	CD14 antigen [Source:MGI Symbol;Acc:MGI:88318]	-	140	311	129	46	51	58	33	67	4.45008	8.61869	3.98573	1.41107	1.53179	1.49833	1.00372	2.14854
ENSMUSG00000105345	46.5538	63.8261	52.732	33.8366	113.85	134.367	127.045	57.8983	49.2371	108.29	-1.13721	0.000281497	0.0182771	BC030343	5	143255799	143258271	+	2473	lncRNA	cDNA sequence BC030343 [Source:MGI Symbol;Acc:MGI:2679267]	-	44	69	51	33	114	156	125	54	0.979526	1.33923	1.1036	0.70897	2.39804	2.82246	2.66275	1.21279
ENSMUSG00000024378	875	805.689	845.78	581.375	551.274	531.44	510.211	523.229	776.961	529.039	0.554383	0.000281719	0.0182771	Stard4	18	33332408	33346915	-	5586	protein_coding	StAR-related lipid transfer (START) domain containing 4 [Source:MGI Symbol;Acc:MGI:2156764]	-	827	871	818	567	552	617	502	488	8.15064	7.48421	7.83644	5.39288	5.14061	4.94211	4.73422	4.85216
ENSMUSG00000032812	439.087	495.808	368.09	425.521	350.539	272.18	267.302	224.088	432.127	278.527	0.633582	0.000282694	0.0182771	Arap1	7	100997274	101061793	+	8433	protein_coding	ArfGAP with RhoGAP domain, ankyrin repeat and PH domain 1 [Source:MGI Symbol;Acc:MGI:1916960]	-	415	536	356	415	351	316	263	209	2.70928	3.05078	2.25909	2.61459	2.16522	1.67661	1.64293	1.37651
ENSMUSG00000028532	372.431	448.633	351.547	767.989	197.74	230.836	134.159	337.74	485.15	225.119	1.10822	0.00028447	0.0182771	Cachd1	4	100633872	100886417	+	6020	protein_coding	cache domain containing 1 [Source:MGI Symbol;Acc:MGI:2444177]	-	352	485	340	749	198	268	132	315	3.21909	3.867	3.02238	6.61034	1.71098	1.99189	1.15511	2.90623
ENSMUSG00000057649	1066.51	967.566	986.399	866.423	1363.21	1191.22	1326.35	1272.69	971.723	1288.37	-0.406802	0.000284634	0.0182771	Brd9	13	74085930	74109014	+	6949	protein_coding	bromodomain containing 9 [Source:MGI Symbol;Acc:MGI:2145317]	-	1008	1046	954	845	1365	1383	1305	1187	7.98593	7.22501	7.3467	6.4606	10.2185	8.90488	9.89312	9.48735
ENSMUSG00000035692	42.3217	107.302	39.2905	46.1409	15.979	18.0879	31.5071	9.64972	58.7637	18.8059	1.64539	0.000292815	0.0186986	Isg15	4	156283912	156285253	-	703	protein_coding	ISG15 ubiquitin-like modifier [Source:MGI Symbol;Acc:MGI:1855694]	-	40	116	38	45	16	21	31	9	3.13251	7.92011	2.89264	3.40091	1.18397	1.33657	2.32301	0.711056
ENSMUSG00000018822	40.2056	148.003	50.6641	214.299	25.9658	46.5118	23.3762	37.5267	113.293	33.3451	1.76301	0.000293263	0.0186986	Sfrp5	19	42186410	42190691	-	1900	protein_coding	secreted frizzled-related sequence protein 5 [Source:MGI Symbol;Acc:MGI:1860298]	-	38	160	49	209	26	54	23	35	1.10108	4.04199	1.38009	5.84428	0.711862	1.27165	0.637704	1.02313
ENSMUSG00000109162	28.5671	5.55009	29.9849	5.12676	3.99474	0	1.01636	0	17.3072	1.25277	3.80035	0.000297622	0.01891	2900027M19Rik	8	9735829	9740276	-	4448	TEC	RIKEN cDNA 2900027M19 gene [Source:MGI Symbol;Acc:MGI:1920130]	-	27	6	29	5	4	0	1	0	0.334185	0.0647463	0.348899	0.0597233	0.0467812	0	0.0118435	0
ENSMUSG00000030579	1047.46	2441.12	719.637	327.087	263.653	261.844	249.008	272.336	1133.83	261.71	2.11528	0.000300466	0.0190156	Tyrobp	7	30113185	30117010	+	667	protein_coding	TYRO protein tyrosine kinase binding protein [Source:MGI Symbol;Acc:MGI:1277211]	-	990	2639	696	319	264	304	245	254	81.714	189.908	55.8406	25.4099	20.5899	20.3928	19.3502	21.1507
ENSMUSG00000002985	34122.9	49949.9	38347.5	30809.8	26754.8	25597.9	26716	24382.7	38307.5	25862.8	0.566761	0.00030145	0.0190156	Apoe	7	19430034	19433113	-	2138	protein_coding	apolipoprotein E [Source:MGI Symbol;Acc:MGI:88057]	-	32251	53999	37088	30048	26790	29719	26286	22741	830.468	1212.29	928.308	746.7	651.84	621.949	647.682	590.77
ENSMUSG00000061436	2516.02	2096.09	2322.28	2756.15	1599.89	1192.08	824.266	1872.05	2422.63	1372.07	0.820376	0.000302435	0.0190156	Hipk2	6	38671325	38853099	-	8836	protein_coding	homeodomain interacting protein kinase 2 [Source:MGI Symbol;Acc:MGI:1314872]	-	2378	2266	2246	2688	1602	1384	811	1746	14.8164	12.3093	13.6026	16.1626	9.43155	7.00823	4.83515	10.975
ENSMUSG00000004730	165.055	275.655	177.841	73.8254	79.8948	53.4024	48.7852	96.4972	173.094	69.6449	1.31666	0.000306649	0.0192138	Adgre1	17	57665691	57790527	+	3238	protein_coding	adhesion G protein-coupled receptor E1 [Source:MGI Symbol;Acc:MGI:106912]	-	156	298	172	72	80	62	48	90	2.65238	4.41742	2.84261	1.18139	1.28525	0.856728	0.780925	1.54377
ENSMUSG00000027339	1729.9	1755.68	1333.81	1732.85	1329.25	1019.81	1066.16	1172.98	1638.06	1147.05	0.514389	0.000311361	0.0194266	Rassf2	2	131831335	131872178	-	11993	protein_coding	Ras association (RalGDS/AF-6) domain family member 2 [Source:MGI Symbol;Acc:MGI:2442060]	-	1635	1898	1290	1690	1331	1184	1049	1094	7.50546	7.59621	5.7561	7.48682	5.77333	4.41725	4.60779	5.06648
ENSMUSG00000072893	229.595	252.529	217.132	148.676	542.286	435.833	726.696	197.283	211.983	475.524	-1.16547	0.000312191	0.0194266	4933439C10Rik	11	59396488	59404473	+	5616	lncRNA	RIKEN cDNA 4933439C10 gene [Source:MGI Symbol;Acc:MGI:1921726]	-	217	273	210	145	543	506	715	184	2.12726	2.33327	2.00105	1.37176	5.02978	4.03136	6.70694	1.81973
ENSMUSG00000022876	77.237	185.003	105.464	30.7606	26.9645	26.7012	12.1963	48.2486	99.6162	28.5277	1.80793	0.000313518	0.0194289	Samsn1	16	75655681	75819169	-	4935	protein_coding	SAM domain, SH3 domain and nuclear localization signals, 1 [Source:MGI Symbol;Acc:MGI:1914992]	-	73	200	102	30	27	31	12	45	0.814372	1.94523	1.10606	0.322978	0.284612	0.281062	0.128097	0.506456
ENSMUSG00000045962	5528.27	4848.01	4580.45	5303.12	3984.75	3446.18	2847.83	3982.12	5064.96	3565.22	0.506586	0.000314372	0.0194289	Wnk1	6	119900930	120015633	-	22825	protein_coding	WNK lysine deficient protein kinase 1 [Source:MGI Symbol;Acc:MGI:2442092]	-	5225	5241	4430	5172	3990	4001	2802	3714	12.6027	11.0213	10.3863	12.0389	9.09365	7.84307	6.467	9.03749
ENSMUSG00000047139	160.822	178.528	216.098	428.597	124.836	60.2931	59.9651	145.818	246.011	97.7279	1.33396	0.000316233	0.0194774	Cd24a	10	43454280	43460261	+	2580	protein_coding	CD24a antigen [Source:MGI Symbol;Acc:MGI:88323]	-	152	193	209	418	125	70	59	136	3.24348	3.59059	4.33504	8.60785	2.52038	1.21397	1.2047	2.92776
ENSMUSG00000025511	231.711	390.357	290.543	308.631	159.79	215.332	188.026	189.778	305.31	188.231	0.697982	0.000318609	0.0195572	Tspan4	7	141055153	141073340	+	2601	protein_coding	tetraspanin 4 [Source:MGI Symbol;Acc:MGI:1928097]	-	219	422	281	301	160	250	185	177	4.63544	7.78755	5.78139	6.14843	3.20004	4.30059	3.74694	3.77963
ENSMUSG00000107115	11.6385	4.62508	4.13584	4.10141	0	0	0	0	6.1252	0	5.07774	0.000323712	1	Gm43052	5	118825683	118827310	+	1628	TEC	predicted gene 43052 [Source:MGI Symbol;Acc:MGI:5663189]	-	11	5	4	4	0	0	0	0	0.371985	0.147416	0.131484	0.13054	0	0	0	0
ENSMUSG00000026466	875	925.016	807.523	912.564	702.076	597.763	645.387	704.429	880.026	662.414	0.410774	0.000325401	0.0198428	Tor1aip1	1	155880345	155912226	-	5406	protein_coding	torsin A interacting protein 1 [Source:MGI Symbol;Acc:MGI:3582693]	-	827	1000	781	890	703	694	635	657	8.42203	8.87877	7.7311	8.74686	6.76481	5.74396	6.18789	6.75003
ENSMUSG00000069372	29.6252	61.9761	97.1923	258.389	9.98685	14.6426	36.5889	41.8154	111.796	25.7584	2.12208	0.000325453	0.0198428	Ctxn3	18	57601588	57611205	+	1605	protein_coding	cortexin 3 [Source:MGI Symbol;Acc:MGI:3642816]	-	28	67	94	252	10	17	36	39	0.96044	2.00368	3.13415	8.34188	0.324116	0.473917	1.18161	1.3496
ENSMUSG00000063450	594.619	486.558	662.769	502.423	393.482	354.868	386.216	423.515	561.592	389.52	0.528105	0.000333562	0.0202689	Syne2	12	75864908	76157700	+	26726	protein_coding	spectrin repeat containing, nuclear envelope 2 [Source:MGI Symbol;Acc:MGI:2449316]	-	562	526	641	490	394	412	380	395	1.15768	0.944671	1.28348	0.974093	0.766899	0.689749	0.749022	0.82088
ENSMUSG00000022885	487.757	597.56	493.199	471.662	352.536	349.7	352.676	408.505	512.545	365.854	0.48792	0.000339086	0.0205357	St6gal1	16	23043490	23179100	+	4916	protein_coding	beta galactoside alpha 2,6 sialyltransferase 1 [Source:MGI Symbol;Acc:MGI:108470]	-	461	646	477	460	353	406	347	381	5.16269	6.30739	5.19246	4.97146	3.73542	3.69524	3.71846	4.30457
ENSMUSG00000038685	188.331	185.928	180.943	193.792	313.587	295.436	277.466	221.943	187.249	277.108	-0.566868	0.000343048	0.0207064	Rtel1	2	180961532	180998409	+	6616	protein_coding	regulator of telomere elongation helicase 1 [Source:MGI Symbol;Acc:MGI:2139369]	-	178	201	175	189	314	343	273	207	1.48119	1.45824	1.4155	1.51777	2.46894	2.31967	2.17376	1.73777
ENSMUSG00000062647	1047.46	987.917	806.49	917.69	1705.75	1570.2	2206.51	984.271	939.889	1616.69	-0.782544	0.000344294	0.0207126	Rpl7a	2	26800776	26803330	+	1781	protein_coding	ribosomal protein L7A [Source:MGI Symbol;Acc:MGI:1353472]	-	990	1068	780	895	1708	1823	2171	918	30.6026	28.783	23.4367	26.6991	49.8885	45.7985	64.2157	28.6283
ENSMUSG00000031714	675.031	690.987	604.867	951.527	547.28	437.556	429.919	491.063	730.603	476.454	0.617032	0.000350295	0.0210038	Gab1	8	81491067	81607148	-	5082	protein_coding	growth factor receptor bound protein 2-associated protein 1 [Source:MGI Symbol;Acc:MGI:108088]	-	638	747	585	928	548	508	423	458	6.91152	7.05529	6.1601	9.70178	5.60947	4.47257	4.38481	5.0055
ENSMUSG00000036896	2145.71	3673.24	1863.2	882.828	1002.68	882.863	988.916	1072.19	2141.24	986.662	1.11803	0.000355273	0.021232	C1qc	4	136617115	136620376	-	1931	protein_coding	complement component 1, q subcomponent, C chain [Source:MGI Symbol;Acc:MGI:88225]	-	2028	3971	1802	861	1004	1025	973	1000	57.8193	98.7066	49.9389	23.6897	27.0475	23.7503	26.5446	28.763
ENSMUSG00000008734	4006.8	4262.47	5259.76	6468.95	3808.99	2801.04	2929.14	3340.95	4999.5	3220.03	0.634758	0.000365154	0.0217507	Gprc5b	7	118571270	118594434	-	4630	protein_coding	G protein-coupled receptor, family C, group 5, member B [Source:MGI Symbol;Acc:MGI:1927596]	-	3787	4608	5087	6309	3814	3252	2882	3116	45.03	47.7706	58.7959	72.3965	42.8525	31.4266	32.7913	37.3795
ENSMUSG00000001248	1387.09	1469.85	1366.9	1391.4	1964.41	2048.24	2303.07	1558.97	1403.81	1968.67	-0.487981	0.000367878	0.0218411	Gramd1a	7	30829552	30855321	-	5239	protein_coding	GRAM domain containing 1A [Source:MGI Symbol;Acc:MGI:105490]	-	1311	1589	1322	1357	1967	2378	2266	1454	13.7766	14.5581	13.5036	13.7616	19.5313	20.3091	22.7854	15.4146
ENSMUSG00000034227	151.3	263.629	155.094	344.518	117.845	80.1037	67.0796	146.89	228.635	102.98	1.15305	0.000374494	0.0221612	Foxj1	11	116221530	116226225	-	2623	protein_coding	forkhead box J1 [Source:MGI Symbol;Acc:MGI:1347474]	Fork_head	143	285	150	336	118	93	66	137	3.00141	5.21525	3.06027	6.8058	2.34024	1.5864	1.32553	2.90094
ENSMUSG00000040296	156.59	244.204	133.381	136.372	91.8791	85.2716	92.4885	104.003	167.637	93.4104	0.847117	0.000377481	0.0222652	Ddx58	4	40203773	40239828	-	7050	protein_coding	DEAD/H box helicase 58 [Source:MGI Symbol;Acc:MGI:2442858]	-	148	264	129	133	92	99	91	97	1.15574	1.7974	0.97919	1.00231	0.678852	0.62831	0.679982	0.764186
ENSMUSG00000021087	18172.9	15817.8	18447.9	15355.7	20471.1	22323.9	22126.1	23187.2	16948.6	22027.1	-0.37813	0.000380158	0.0223026	Rtn1	12	72258526	72455828	-	4980	protein_coding	reticulon 1 [Source:MGI Symbol;Acc:MGI:1933947]	-	17176	17100	17842	14976	20498	25918	21770	21626	189.88	164.815	191.726	159.774	214.121	232.863	230.29	241.192
ENSMUSG00000040713	740.629	1184.02	742.384	779.268	541.287	559.003	502.081	610.077	861.575	553.112	0.640085	0.000380578	0.0223026	Creg1	1	165591315	165602877	+	2362	protein_coding	cellular repressor of E1A-stimulated genes 1 [Source:MGI Symbol;Acc:MGI:1344382]	-	700	1280	718	760	542	649	494	569	16.3157	26.0111	16.2671	17.0951	11.937	12.294	11.0177	13.3798
ENSMUSG00000054958	96.2818	84.1764	96.1584	136.372	54.9277	62.0157	45.7361	64.3314	103.247	56.7527	0.861542	0.000386022	0.0225487	Nt5c1a	4	123095297	123110068	+	1220	protein_coding	5'-nucleotidase, cytosolic IA [Source:MGI Symbol;Acc:MGI:2155700]	-	91	91	93	133	55	72	45	60	4.10647	3.58023	4.07934	5.79202	2.3452	2.64059	1.94311	2.73154
ENSMUSG00000058715	465.538	971.266	404.279	203.02	169.777	214.471	198.19	259.47	511.026	210.477	1.28046	0.00038759	0.0225669	Fcer1g	1	171057141	171061934	-	874	protein_coding	Fc receptor, IgE, high affinity I, gamma polypeptide [Source:MGI Symbol;Acc:MGI:95496]	-	440	1050	391	198	170	249	195	242	27.7159	57.6643	23.9404	12.0363	10.1184	12.7472	11.7535	15.3787
ENSMUSG00000021451	1426.24	1605.83	1621.25	1614.93	1321.26	1111.12	1045.83	1216.94	1567.06	1173.79	0.417169	0.000388826	0.0225669	Sema4d	13	51839565	51947783	-	7679	protein_coding	sema domain, immunoglobulin domain (Ig), transmembrane domain (TM) and short cytoplasmic domain, (semaphorin) 4D [Source:MGI Symbol;Acc:MGI:109244]	-	1348	1736	1568	1575	1323	1290	1029	1135	9.66435	10.8511	10.9272	10.8972	8.96254	7.51646	7.05921	8.20933
ENSMUSG00000034116	190.448	276.58	124.075	65.6226	58.9224	68.0451	72.1614	69.6924	164.181	67.2053	1.28991	0.000393766	0.0227806	Vav1	17	57586100	57635031	+	3688	protein_coding	vav 1 oncogene [Source:MGI Symbol;Acc:MGI:98923]	-	180	299	120	64	59	79	71	65	2.68701	3.89143	1.74123	0.921992	0.832218	0.958438	1.01417	0.978902
ENSMUSG00000026458	1830.41	1985.08	1519.92	1799.49	1380.18	1318.7	1200.32	1392.78	1783.73	1322.99	0.431309	0.000395508	0.0228085	Ppfia4	1	134224521	134260666	-	6572	protein_coding	protein tyrosine phosphatase, receptor type, f polypeptide (PTPRF), interacting protein (liprin), alpha 4 [Source:MGI Symbol;Acc:MGI:1915757]	-	1730	2146	1470	1755	1382	1531	1181	1299	14.4923	15.6733	11.9698	14.1879	10.9392	10.4233	9.46668	10.9781
ENSMUSG00000015839	352.328	548.534	311.222	380.406	239.684	175.711	261.204	262.687	398.123	234.822	0.764085	0.000399055	0.02294	Nfe2l2	2	75505857	75534985	-	3796	protein_coding	nuclear factor, erythroid derived 2, like 2 [Source:MGI Symbol;Acc:MGI:108420]	TF_bZIP	333	593	301	371	240	204	257	245	4.82954	7.4982	4.24333	5.19261	3.28898	2.40454	3.56658	3.58473
ENSMUSG00000023224	98.3979	159.103	77.5471	181.487	54.9277	43.9278	39.6379	86.8475	129.134	56.3352	1.20127	0.000401652	0.0230162	Serping1	2	84595731	84605788	-	2325	protein_coding	serine (or cysteine) peptidase inhibitor, clade G, member 1 [Source:MGI Symbol;Acc:MGI:894696]	-	93	172	75	177	55	51	39	81	2.20215	3.55087	1.72625	4.04472	1.2306	0.981466	0.883663	1.93499
ENSMUSG00000060802	3763.45	7238.25	3328.32	2028.15	1882.52	1640.83	2535.81	1569.69	4089.54	1907.21	1.10057	0.000404085	0.0230825	B2m	2	121978167	121983564	+	860	protein_coding	beta-2 microglobulin [Source:MGI Symbol;Acc:MGI:88127]	-	3557	7825	3219	1978	1885	1905	2495	1464	227.705	436.732	200.304	122.199	114.022	99.1116	152.833	94.5495
ENSMUSG00000073421	60.3084	61.051	23.7811	36.9127	14.9803	6.89064	9.14722	25.7326	45.5133	14.1877	1.69591	0.000408407	0.0232561	H2-Ab1	17	34476663	34488393	+	2568	protein_coding	histocompatibility 2, class II antigen A, beta 1 [Source:MGI Symbol;Acc:MGI:103070]	-	57	66	23	36	15	8	9	24	1.22199	1.23361	0.479291	0.74481	0.303859	0.139387	0.184626	0.519078
ENSMUSG00000003644	457.074	529.109	376.362	576.248	362.523	322.137	313.038	284.131	484.698	320.457	0.596937	0.000410372	0.0232947	Rps6ka1	4	133574601	133615108	-	4258	protein_coding	ribosomal protein S6 kinase polypeptide 1 [Source:MGI Symbol;Acc:MGI:104558]	-	432	572	364	562	363	374	308	265	5.58554	6.44791	4.57469	7.01244	4.43483	3.93001	3.81057	3.45666
ENSMUSG00000036560	962.818	1015.67	738.248	909.488	706.071	536.608	619.978	660.469	906.555	630.782	0.524113	0.000413259	0.023351	Lgi4	7	30758767	30770360	+	4584	protein_coding	leucine-rich repeat LGI family, member 4 [Source:MGI Symbol;Acc:MGI:2180197]	-	910	1098	714	887	707	623	610	616	10.9291	11.4971	8.33528	10.2806	8.02326	6.08095	7.0102	7.46367
ENSMUSG00000054404	227.479	252.529	150.958	168.158	142.812	101.637	111.799	108.291	199.781	116.135	0.784334	0.000413942	0.023351	Slfn5	11	82842175	82855666	+	6326	protein_coding	schlafen 5 [Source:MGI Symbol;Acc:MGI:1329004]	-	215	273	146	164	143	118	110	101	1.8711	2.07139	1.23507	1.37738	1.17593	0.834605	0.916028	0.886765
ENSMUSG00000015947	181.983	316.355	133.381	76.9014	92.8777	47.3731	65.0469	75.0534	177.155	70.0878	1.34076	0.000418356	0.0235267	Fcgr1	3	96190225	96201285	-	2589	protein_coding	Fc receptor, IgG, high affinity I [Source:MGI Symbol;Acc:MGI:95498]	-	172	342	129	75	93	55	64	70	3.6575	6.34049	2.66639	1.5391	1.86865	0.950514	1.30225	1.5017
ENSMUSG00000055485	928.961	793.663	965.72	1154.55	552.273	519.382	263.237	717.296	960.723	513.047	0.905139	0.000419731	0.0235309	Soga1	2	156857719	156921174	-	7984	protein_coding	suppressor of glucose, autophagy associated 1 [Source:MGI Symbol;Acc:MGI:2444575]	-	878	858	934	1126	553	603	259	669	6.05426	5.15817	6.26026	7.49301	3.60314	3.37929	1.70893	4.65396
ENSMUSG00000062995	782.951	657.686	787.878	689.037	1000.68	1098.2	1102.75	849.175	729.388	1012.7	-0.474266	0.000431653	0.0239599	Ica1	6	8630527	8778488	-	3243	protein_coding	islet cell autoantigen 1 [Source:MGI Symbol;Acc:MGI:96391]	-	740	711	762	672	1002	1275	1085	792	12.5624	10.5233	12.574	11.0093	16.073	17.591	17.625	13.5642
ENSMUSG00000033577	2820.74	2775.97	2345.02	2563.38	2064.28	1631.36	1373.1	2072.54	2626.28	1785.32	0.557024	0.000432252	0.0239599	Myo6	9	80072313	80219011	+	12078	protein_coding	myosin VI [Source:MGI Symbol;Acc:MGI:104785]	-	2666	3001	2268	2500	2067	1894	1351	1933	12.1521	11.9261	10.0488	10.9972	8.9027	7.01638	5.89258	8.88901
ENSMUSG00000102918	1470.68	1381.97	1679.15	1479.58	1065.6	1046.52	907.607	1280.2	1502.85	1074.98	0.483551	0.00043275	0.0239599	Pcdhgc3	18	37939417	37974926	+	5499	protein_coding	protocadherin gamma subfamily C, 3 [Source:MGI Symbol;Acc:MGI:1935201]	-	1390	1494	1624	1443	1067	1215	893	1194	13.9161	13.0405	15.8041	13.9419	10.0938	9.886	8.55486	12.0597
ENSMUSG00000071757	361.85	368.156	350.513	366.051	258.66	243.756	237.828	302.358	361.643	260.65	0.474047	0.000433881	0.0239599	Zhx2	15	57558061	57703228	+	4434	protein_coding	zinc fingers and homeoboxes 2 [Source:MGI Symbol;Acc:MGI:2683087]	Homeobox	342	398	339	357	259	283	234	282	4.24637	4.3084	4.09139	4.2777	3.03865	2.85574	2.78013	3.5324
ENSMUSG00000040860	840.085	640.111	850.95	688.011	1088.57	1185.19	978.752	1003.57	754.789	1064.02	-0.496258	0.000433999	0.0239599	Crocc	4	140743948	140787861	-	8266	protein_coding	ciliary rootlet coiled-coil, rootletin [Source:MGI Symbol;Acc:MGI:3529431]	-	794	692	823	671	1090	1376	963	936	5.28826	4.01827	5.32808	4.31286	6.85973	7.4482	6.13728	6.28922
ENSMUSG00000029622	535.369	843.614	406.347	325.037	285.624	236.004	322.185	254.109	527.592	274.481	0.943653	0.000436608	0.0240307	Arpc1b	5	145051025	145067515	+	5115	protein_coding	actin related protein 2/3 complex, subunit 1B [Source:MGI Symbol;Acc:MGI:1343142]	-	506	912	393	317	286	274	317	237	5.44618	8.55811	4.11162	3.2927	2.90868	2.39681	3.26482	2.57347
ENSMUSG00000063234	63.4825	135.052	67.2075	23.5831	25.9658	17.2266	21.3435	30.0213	72.3313	23.6393	1.61977	0.000438569	0.0240311	Gpr84	15	103216662	103219039	-	1725	protein_coding	G protein-coupled receptor 84 [Source:MGI Symbol;Acc:MGI:1934129]	-	60	146	65	23	26	20	21	28	1.91492	4.06249	2.01646	0.708397	0.78408	0.518763	0.641321	0.901541
ENSMUSG00000097415	171.403	337.631	90.9886	62.5465	74.9014	43.9278	27.4417	65.4036	165.642	52.9186	1.64837	0.000439269	0.0240311	AU020206	7	75418786	75431869	-	3211	lncRNA	expressed sequence AU020206 [Source:MGI Symbol;Acc:MGI:2142134]	-	162	365	88	61	75	51	27	61	2.77755	5.45609	1.46659	1.00932	1.21506	0.710654	0.442964	1.05513
ENSMUSG00000029026	26.451	35.1506	23.7811	59.4704	5.99211	5.16798	7.1145	21.4438	36.2133	9.9296	1.88434	0.000441049	0.0240557	Trp73	4	154140706	154224665	-	5538	protein_coding	transformation related protein 73 [Source:MGI Symbol;Acc:MGI:1336991]	P53	25	38	23	58	6	6	7	20	0.248527	0.329351	0.22225	0.556434	0.0563604	0.048476	0.0665871	0.200583
ENSMUSG00000039095	20.1028	50.8759	24.8151	254.287	15.979	19.8106	15.2454	19.2994	87.5203	17.5836	2.31467	0.000447719	0.0242868	En2	5	28370692	28377164	+	3539	protein_coding	engrailed 2 [Source:MGI Symbol;Acc:MGI:95390]	Homeobox	19	55	24	248	16	23	15	18	0.29557	0.745952	0.362908	3.72314	0.235188	0.290787	0.223283	0.282494
ENSMUSG00000026786	258.162	451.408	244.015	104.586	129.829	107.666	92.4885	125.446	264.543	113.858	1.21745	0.000449115	0.0242868	Apbb1ip	2	22664106	22765665	+	7414	protein_coding	amyloid beta (A4) precursor protein-binding, family B, member 1 interacting protein [Source:MGI Symbol;Acc:MGI:1861354]	-	244	488	236	102	130	125	91	117	1.81186	3.15934	1.70344	0.730947	0.912151	0.754372	0.646597	0.876496
ENSMUSG00000020143	238.059	311.73	147.856	97.4085	80.8935	71.4904	34.5562	119.013	198.764	76.4883	1.37964	0.000449308	0.0242868	Dock2	11	34176815	34674719	-	11425	protein_coding	dedicator of cyto-kinesis 2 [Source:MGI Symbol;Acc:MGI:2149010]	-	225	337	143	95	81	83	34	111	1.08421	1.4158	0.669802	0.44178	0.368812	0.32505	0.156772	0.539614
ENSMUSG00000025492	266.627	456.033	266.762	214.299	152.799	149.871	212.419	119.013	300.93	158.526	0.925594	0.000453237	0.0244262	Ifitm3	7	140589499	140590683	-	678	protein_coding	interferon induced transmembrane protein 3 [Source:MGI Symbol;Acc:MGI:1913391]	-	252	493	258	209	153	174	209	111	20.4625	34.9017	20.3637	16.3778	11.7392	11.4828	16.2391	9.09306
ENSMUSG00000024593	571.343	575.36	620.377	733.127	511.327	404.825	320.153	416.01	625.051	413.079	0.59743	0.00045611	0.0244752	Megf10	18	57266162	57430539	+	7718	protein_coding	multiple EGF-like-domains 10 [Source:MGI Symbol;Acc:MGI:2685177]	-	540	622	600	715	512	470	315	388	3.85191	3.86825	4.16019	4.92198	3.45097	2.72472	2.15006	2.79218
ENSMUSG00000067597	2.11608	10.1752	4.13584	2.0507	26.9645	19.8106	30.4907	10.7219	4.61945	21.9969	-2.22946	0.000458184	0.0244752	Dgat2l6	X	99568444	99589750	+	4741	protein_coding	diacylglycerol O-acyltransferase 2-like 6 [Source:MGI Symbol;Acc:MGI:3045268]	-	2	11	4	2	27	23	30	10	0.0232246	0.111366	0.0451499	0.0224129	0.296258	0.217063	0.333347	0.117151
ENSMUSG00000028927	790.357	1089.67	586.256	931.02	581.235	487.513	436.017	583.272	849.325	522.009	0.702874	0.000458201	0.0244752	Padi2	4	140633655	140679897	+	5013	protein_coding	peptidyl arginine deiminase, type II [Source:MGI Symbol;Acc:MGI:1338892]	-	747	1178	567	908	582	566	429	544	8.20371	11.2791	6.05274	9.62335	6.03951	5.05181	4.50822	6.02723
ENSMUSG00000039114	3573.01	2294.04	2779.29	2145.04	4771.72	3732.14	5123.46	3580.04	2697.84	4301.84	-0.673224	0.000462402	0.0245796	Nrn1	13	36909335	36919105	-	2249	protein_coding	neuritin 1 [Source:MGI Symbol;Acc:MGI:1915654]	-	3377	2480	2688	2092	4778	4333	5041	3339	82.6664	52.9287	63.9597	49.4209	110.518	86.204	118.079	82.46
ENSMUSG00000097451	6995.77	7486.15	6417.8	6839.1	8775.45	8731.3	9023.22	8192.61	6934.7	8680.64	-0.323937	0.000462869	0.0245796	Rian	12	109570242	109628150	+	31981	lncRNA	RNA imprinted and accumulated in nucleus [Source:MGI Symbol;Acc:MGI:1922995]	-	6612	8093	6207	6670	8787	10137	8878	7641	11.3823	12.1464	10.3862	11.0808	14.293	14.1823	14.6241	13.2701
ENSMUSG00000010476	37.0315	61.9761	33.0867	361.949	7.98948	5.16798	5.08179	26.8048	123.511	11.261	3.46061	0.000467752	0.0247662	Ebf3	7	136795402	136916174	-	9227	protein_coding	early B cell factor 3 [Source:MGI Symbol;Acc:MGI:894289]	COE	35	67	32	353	8	6	5	25	0.208831	0.348532	0.185591	2.0326	0.045103	0.029095	0.0285466	0.150486
ENSMUSG00000030341	330.109	554.084	246.083	271.718	181.761	192.938	168.715	215.51	350.499	189.731	0.886689	0.000470294	0.0248164	Tnfrsf1a	6	125326325	125339447	+	2591	protein_coding	tumor necrosis factor receptor superfamily, member 1a [Source:MGI Symbol;Acc:MGI:1314884]	-	312	599	238	265	182	224	166	201	6.6294	11.0966	4.91559	5.43396	3.6541	3.8682	3.37509	4.30869
ENSMUSG00000066043	349.154	288.605	288.475	311.707	237.687	163.653	208.353	220.871	309.485	207.641	0.57752	0.000472224	0.0248164	Phactr4	4	132083234	132149800	-	4960	protein_coding	phosphatase and actin regulator 4 [Source:MGI Symbol;Acc:MGI:2140327]	-	330	312	279	304	238	190	205	206	3.66285	3.01927	3.01016	3.25634	2.49615	1.71396	2.1773	2.30676
ENSMUSG00000056174	32.7993	111.927	14.4755	126.118	13.9816	5.16798	5.08179	31.0935	71.33	13.8312	2.37685	0.000474232	0.0248164	Col8a2	4	126180586	126208123	+	4489	protein_coding	collagen, type VIII, alpha 2 [Source:MGI Symbol;Acc:MGI:88464]	-	31	121	14	123	14	6	5	29	0.380189	1.29379	0.166896	1.45577	0.162239	0.0598039	0.0586767	0.35881
ENSMUSG00000039929	201.028	217.379	174.739	179.437	290.617	296.297	325.234	234.81	193.146	286.74	-0.569974	0.00047501	0.0248164	Urb1	16	90548415	90607301	-	8190	protein_coding	URB1 ribosome biogenesis 1 homolog (S. cerevisiae) [Source:MGI Symbol;Acc:MGI:2146468]	-	190	235	169	175	291	344	320	219	1.27719	1.37725	1.10425	1.13525	1.84835	1.87933	2.05831	1.48517
ENSMUSG00000045071	252.872	245.129	298.815	356.823	230.696	161.93	136.192	167.262	288.41	174.02	0.728662	0.000475551	0.0248164	E130308A19Rik	4	59626211	59761439	+	12734	protein_coding	RIKEN cDNA E130308A19 gene [Source:MGI Symbol;Acc:MGI:2442164]	-	239	265	289	348	231	188	134	156	1.03329	0.998872	1.21451	1.45195	0.943677	0.660573	0.554351	0.680419
ENSMUSG00000074141	35.9734	105.452	45.4943	16.4056	11.9842	19.8106	14.229	9.64972	50.8313	13.9184	1.86511	0.000477402	0.0248414	Il4i1	7	44465811	44490233	+	4080	protein_coding	interleukin 4 induced 1 [Source:MGI Symbol;Acc:MGI:109552]	-	34	114	44	16	12	23	14	9	0.458782	1.34114	0.57711	0.208352	0.153002	0.252229	0.180764	0.122518
ENSMUSG00000023992	1175.48	2774.12	901.614	325.037	370.512	256.676	322.185	273.409	1294.06	305.696	2.08189	0.000480243	0.0249176	Trem2	17	48653429	48661175	+	4946	protein_coding	triggering receptor expressed on myeloid cells 2 [Source:MGI Symbol;Acc:MGI:1913150]	-	1111	2999	872	317	371	298	317	255	12.3665	29.1039	9.43471	3.40521	3.90208	2.69582	3.37637	2.86354
ENSMUSG00000026656	239.117	601.26	200.588	86.1296	70.9067	54.2638	44.7197	94.3528	281.774	66.0607	2.09391	0.000485993	0.0251317	Fcgr2b	1	170786186	170804116	-	5790	protein_coding	Fc receptor, IgG, low affinity IIb [Source:MGI Symbol;Acc:MGI:95499]	-	226	650	194	84	71	63	44	88	2.14891	5.38845	1.79304	0.770795	0.637905	0.486844	0.400331	0.844152
ENSMUSG00000021242	1613.51	2634.44	1244.89	1522.65	990.696	945.74	1192.19	1022.87	1753.87	1037.87	0.757273	0.000489533	0.0251317	Npc2	12	84801336	84819926	-	5438	protein_coding	NPC intracellular cholesterol transporter 2 [Source:MGI Symbol;Acc:MGI:1915213]	-	1525	2848	1204	1485	992	1098	1173	954	15.439	25.1379	11.8482	14.5086	9.48961	9.03423	11.3633	9.74374
ENSMUSG00000052593	334.341	373.706	294.679	334.265	242.681	248.063	240.877	231.593	334.248	240.803	0.473304	0.000490657	0.0251317	Adam17	12	21373510	21423633	-	7154	protein_coding	a disintegrin and metallopeptidase domain 17 [Source:MGI Symbol;Acc:MGI:1096335]	-	316	404	285	326	243	288	237	216	2.43179	2.71057	2.13188	2.42107	1.76699	1.80124	1.7452	1.67696
ENSMUSG00000032232	452.842	431.057	420.822	732.102	345.545	285.961	223.599	334.524	509.206	297.407	0.775906	0.000490844	0.0251317	Cgnl1	9	71533791	71678884	-	7844	protein_coding	cingulin-like 1 [Source:MGI Symbol;Acc:MGI:1915428]	-	428	466	407	714	346	332	220	312	3.00396	2.85152	2.77666	4.83614	2.29464	1.89378	1.47751	2.20919
ENSMUSG00000097993	41.2636	43.4757	48.5962	7.17747	108.857	191.215	100.619	52.5373	35.1282	113.307	-1.69088	0.00049131	0.0251317	Ptprv	1	135036235	135060332	-	6987	protein_coding	protein tyrosine phosphatase, receptor type, V [Source:MGI Symbol;Acc:MGI:108027]	-	39	47	47	7	109	222	99	49	0.307299	0.322876	0.359976	0.0532287	0.811544	1.42164	0.746431	0.389513
ENSMUSG00000019647	531.137	768.688	798.218	1098.15	487.358	421.19	388.249	576.839	799.049	468.409	0.771035	0.000493781	0.0251483	Sema6a	18	47368665	47501937	-	8778	protein_coding	sema domain, transmembrane domain (TM), and cytoplasmic domain, (semaphorin) 6A [Source:MGI Symbol;Acc:MGI:1203727]	-	502	831	772	1071	488	489	382	538	3.14844	4.54396	4.70639	6.48235	2.89201	2.49254	2.29252	3.40411
ENSMUSG00000022136	1065.45	1072.09	949.176	1199.66	782.969	834.629	699.254	852.392	1071.59	792.311	0.43553	0.000494411	0.0251483	Dnajc3	14	119175388	119219109	+	5141	protein_coding	DnaJ heat shock protein family (Hsp40) member C3 [Source:MGI Symbol;Acc:MGI:107373]	-	1007	1159	918	1170	784	969	688	795	10.7837	10.8209	9.55568	12.0914	7.93313	8.43343	7.04995	8.58887
ENSMUSG00000060284	16.9287	39.7757	222.302	157.904	17.9763	30.1465	24.3926	31.0935	109.228	25.9022	2.07537	0.000501442	0.0253686	Sp7	15	102265041	102275617	-	3398	protein_coding	Sp7 transcription factor 7 [Source:MGI Symbol;Acc:MGI:2153568]	zf-C2H2	16	43	215	154	18	35	24	29	0.259229	0.607399	3.38596	2.40788	0.275566	0.460864	0.372077	0.474014
ENSMUSG00000001473	22.2189	32.3755	73.4112	46.1409	10.9855	9.47463	24.3926	8.57753	43.5366	13.3576	1.70711	0.000503618	0.0253686	Tubb6	18	67523787	67535819	+	2437	protein_coding	tubulin, beta 6 class V [Source:MGI Symbol;Acc:MGI:1915201]	-	21	35	71	45	11	11	24	8	0.474407	0.689352	1.55908	0.981059	0.234808	0.20196	0.518801	0.182327
ENSMUSG00000036131	13.7545	18.5003	369.124	229.679	10.9855	8.6133	9.14722	21.4438	157.764	12.5475	3.65451	0.000504219	0.0253686	Frmd7	X	49984057	50031587	-	2142	protein_coding	FERM domain containing 7 [Source:MGI Symbol;Acc:MGI:2686379]	-	13	20	357	224	11	10	9	20	0.334127	0.448166	8.91898	5.55606	0.267146	0.208886	0.221344	0.518594
ENSMUSG00000073102	193.622	190.553	215.064	138.423	266.649	285.961	278.482	273.409	184.415	276.125	-0.582618	0.000504345	0.0253686	Drc1	5	30486386	30524039	+	2683	protein_coding	dynein regulatory complex subunit 1 [Source:MGI Symbol;Acc:MGI:2685906]	-	183	206	208	135	267	332	274	255	3.75507	3.68532	4.14867	2.67332	5.17686	5.53663	5.37991	5.27881
ENSMUSG00000035711	90.9916	52.7259	72.3773	50.2423	132.825	134.367	211.402	83.6309	66.5843	140.556	-1.08021	0.000507893	0.0254763	Dok3	13	55671044	55677109	-	2459	protein_coding	docking protein 3 [Source:MGI Symbol;Acc:MGI:1351490]	-	86	57	70	49	133	156	208	78	1.92543	1.11262	1.52337	1.05871	2.81364	2.83853	4.45605	1.76178
ENSMUSG00000020256	134.371	148.003	102.362	104.586	43.9422	71.4904	34.5562	86.8475	122.33	59.209	1.0474	0.000514271	0.0257249	Aldh1l2	10	83323314	83370004	-	7503	protein_coding	aldehyde dehydrogenase 1 family, member L2 [Source:MGI Symbol;Acc:MGI:2444680]	-	127	160	99	102	44	83	34	81	0.931872	1.02356	0.706101	0.722277	0.305066	0.494961	0.23872	0.599607
ENSMUSG00000024621	3717.96	4898.88	3268.35	1761.56	1981.39	1740.75	1345.66	2151.89	3411.69	1804.92	0.918657	0.000517468	0.0257688	Csf1r	18	61233670	61265221	+	5774	protein_coding	colony stimulating factor 1 receptor [Source:MGI Symbol;Acc:MGI:1339758]	-	3514	5296	3161	1718	1984	2021	1324	2007	33.5052	44.0251	29.2964	15.8083	17.8748	15.6609	12.0797	19.3058
ENSMUSG00000034573	307.89	365.381	357.75	418.344	235.69	222.223	190.059	296.997	362.341	236.242	0.618429	0.000518696	0.0257688	Ptpn13	5	103573058	103746169	+	12102	protein_coding	protein tyrosine phosphatase, non-receptor type 13 [Source:MGI Symbol;Acc:MGI:103293]	-	291	395	346	408	236	258	187	277	1.3238	1.56664	1.52998	1.79119	1.01445	0.953873	0.81401	1.27127
ENSMUSG00000028583	195.738	406.082	227.471	197.893	107.858	135.229	147.372	156.54	256.796	136.75	0.91107	0.000519417	0.0257688	Pdpn	4	142994001	143026134	-	1817	protein_coding	podoplanin [Source:MGI Symbol;Acc:MGI:103098]	-	185	439	220	193	108	157	145	146	5.60537	11.5968	6.47939	5.6434	3.09204	3.8661	4.20396	4.46287
ENSMUSG00000024998	257.104	549.459	345.343	509.6	145.808	167.959	86.3904	317.368	415.377	179.382	1.21267	0.000542761	0.0268024	Plce1	19	38469557	38773474	+	15998	protein_coding	phospholipase C, epsilon 1 [Source:MGI Symbol;Acc:MGI:1921305]	-	243	594	334	497	146	195	85	296	0.836234	1.78217	1.11724	1.65055	0.474748	0.545377	0.279897	1.02764
ENSMUSG00000022912	314.238	460.658	272.966	289.149	196.741	192.938	194.124	242.315	334.253	206.53	0.696677	0.000543897	0.0268024	Pros1	16	62674670	62749709	+	4088	protein_coding	protein S (alpha) [Source:MGI Symbol;Acc:MGI:1095733]	-	297	498	264	282	197	224	191	226	3.99975	5.84719	3.45589	3.66502	2.50687	2.45169	2.46132	3.07054
ENSMUSG00000041220	1196.65	1088.74	1129.09	1470.36	901.813	819.125	811.053	974.621	1221.21	876.653	0.478428	0.000545454	0.0268024	Elovl6	3	129326004	129432144	+	6431	protein_coding	ELOVL family member 6, elongation of long chain fatty acids (yeast) [Source:MGI Symbol;Acc:MGI:2156528]	-	1131	1177	1092	1434	903	951	798	909	9.68214	8.7847	9.08679	11.847	7.30441	6.61653	6.53687	7.85058
ENSMUSG00000020674	824.214	883.39	713.433	486.017	1247.36	1357.46	1309.07	880.269	726.764	1198.54	-0.721773	0.000546172	0.0268024	Pxdn	12	29987607	30067657	+	9648	protein_coding	peroxidasin [Source:MGI Symbol;Acc:MGI:1916925]	-	779	955	690	474	1249	1576	1288	821	4.44516	4.75111	3.82717	2.61023	6.73444	7.30882	7.03273	4.72631
ENSMUSG00000027330	217.957	184.078	195.419	141.499	387.49	366.926	570.177	177.984	184.738	375.644	-1.02434	0.000550618	0.0269475	Cdc25b	2	131028869	131040417	+	3728	protein_coding	cell division cycle 25B [Source:MGI Symbol;Acc:MGI:99701]	-	206	199	189	138	388	426	561	166	3.04214	2.56216	2.71302	1.96672	5.41417	5.11283	7.92743	2.47314
ENSMUSG00000008398	263.452	258.079	181.977	208.147	153.798	154.178	119.93	154.395	227.914	145.575	0.646714	0.000557422	0.027207	Elk3	10	93083276	93146997	-	4550	protein_coding	ELK3, member of ETS oncogene family [Source:MGI Symbol;Acc:MGI:101762]	ETS	249	279	176	203	154	179	118	144	3.01283	2.94321	2.06999	2.37041	1.7607	1.76023	1.3662	1.75779
ENSMUSG00000040310	14.8126	27.7505	124.075	43.0648	16.9777	4.30665	4.06543	17.1551	52.4258	10.6262	2.31059	0.000559109	0.027216	Alx4	2	93472729	93511684	+	7060	protein_coding	aristaless-like homeobox 4 [Source:MGI Symbol;Acc:MGI:108359]	Homeobox	14	30	120	42	17	5	4	16	0.109172	0.20396	0.909584	0.31607	0.125262	0.0316879	0.029847	0.125873
ENSMUSG00000110710	183.041	208.129	165.434	94.3324	450.407	422.913	374.02	157.612	162.734	351.238	-1.11012	0.000561098	0.0272303	C78859	8	95048786	95054728	+	5943	lncRNA	expressed sequence C78859 [Source:MGI Symbol;Acc:MGI:2142856]	-	173	225	160	92	451	491	368	147	1.60261	1.81721	1.44072	0.822471	3.94773	3.69661	3.26203	1.37381
ENSMUSG00000000531	695.133	567.96	673.109	430.648	812.93	954.353	1079.37	804.143	591.712	912.699	-0.625601	0.000562411	0.0272303	Tamalin	15	101122069	101130637	+	2033	protein_coding	trafficking regulator and scaffold protein tamalin [Source:MGI Symbol;Acc:MGI:1860303]	-	657	614	651	420	814	1108	1062	750	17.7916	14.4964	17.136	10.9762	20.8287	24.3854	27.519	20.4899
ENSMUSG00000114153	3.17413	8.32514	12.4075	5.12676	0	0	0	1.07219	7.25839	0.268048	4.60602	0.000570164	1	Gm48692	12	89622493	89624871	+	2379	TEC	predicted gene, 48692 [Source:MGI Symbol;Acc:MGI:6098321]	-	3	9	12	5	0	0	0	1	0.0694247	0.181584	0.269931	0.111664	0	0	0	0.0233465
ENSMUSG00000026683	49.728	93.4266	48.5962	70.7493	32.9566	22.3946	33.5398	34.3101	65.625	30.8003	1.09991	0.000574601	0.0277295	Nuf2	1	169325503	169359033	-	6341	protein_coding	NUF2, NDC80 kinetochore complex component [Source:MGI Symbol;Acc:MGI:1914227]	-	47	101	47	69	33	26	33	32	0.408063	0.764526	0.396649	0.578135	0.270727	0.183461	0.274158	0.280291
ENSMUSG00000059810	504.686	563.335	468.384	795.673	389.487	364.342	368.938	389.205	583.02	377.993	0.625437	0.000575784	0.0277295	Rgs3	4	62478084	62622238	+	10801	protein_coding	regulator of G-protein signaling 3 [Source:MGI Symbol;Acc:MGI:1354734]	-	477	609	453	776	390	423	363	363	2.43132	2.70634	2.2444	3.81712	1.87835	1.75228	1.77047	1.86663
ENSMUSG00000031138	8.46433	18.5003	16.5434	11.2789	0	1.72266	1.01636	5.36095	13.6967	2.02499	2.78838	0.00059135	0.0283526	F9	X	59044824	59076119	+	2734	protein_coding	coagulation factor IX [Source:MGI Symbol;Acc:MGI:88384]	-	8	20	16	11	0	2	1	5	0.161094	0.351124	0.313176	0.213763	0	0.032731	0.0192684	0.101575
ENSMUSG00000046879	250.756	380.181	248.151	156.879	137.819	132.645	164.65	132.952	258.992	142.016	0.868275	0.000591959	0.0283526	Irgm1	11	48752795	48762510	-	5810	protein_coding	immunity-related GTPase family M member 1 [Source:MGI Symbol;Acc:MGI:107567]	-	237	411	240	153	138	154	162	124	2.24574	3.39543	2.21056	1.39912	1.2356	1.18597	1.46887	1.18539
ENSMUSG00000052142	141.778	243.279	103.396	54.3437	54.9277	50.8185	61.9978	52.5373	135.699	55.0703	1.30311	0.000593419	0.0283526	Rasal3	17	32609633	32622557	-	4897	protein_coding	RAS protein activator like 3 [Source:MGI Symbol;Acc:MGI:2444128]	-	134	263	100	53	55	59	61	49	1.50648	2.57783	1.09279	0.575021	0.584263	0.539076	0.656213	0.555754
ENSMUSG00000039005	37.0315	61.9761	38.2566	57.4197	25.9658	24.9786	13.2126	20.3716	48.6709	21.1322	1.20169	0.000595862	0.0283944	Tlr4	4	66745821	66848521	+	5556	protein_coding	toll-like receptor 4 [Source:MGI Symbol;Acc:MGI:96824]	-	35	67	37	56	26	29	13	19	0.346811	0.578817	0.356374	0.535506	0.243437	0.233541	0.123261	0.189936
ENSMUSG00000030849	903.568	1036.94	1009.15	1587.25	794.954	664.947	752.105	702.285	1134.23	728.572	0.6387	0.000601969	0.0286053	Fgfr2	7	129764181	132725079	-	10328	protein_coding	fibroblast growth factor receptor 2 [Source:MGI Symbol;Acc:MGI:95523]	-	854	1121	976	1548	796	772	740	655	4.55228	5.20977	5.05708	7.9633	4.00934	3.34448	3.77451	3.52242
ENSMUSG00000015165	3083.13	3047.93	3314.88	3189.87	4086.62	4380.72	4819.57	3545.73	3158.95	4208.16	-0.41386	0.000604322	0.0286053	Hnrnpl	7	28507966	28521691	+	5953	protein_coding	heterogeneous nuclear ribonucleoprotein L [Source:MGI Symbol;Acc:MGI:104816]	-	2914	3295	3206	3111	4092	5086	4742	3307	26.9489	26.5674	28.82	27.7653	35.7582	38.2269	41.9634	30.8542
ENSMUSG00000025877	82.5273	108.227	47.5622	31.7859	33.9553	27.5626	15.2454	22.516	67.5256	24.8198	1.44354	0.000605028	0.0286053	Hk3	13	55153798	55169198	-	3682	protein_coding	hexokinase 3 [Source:MGI Symbol;Acc:MGI:2670962]	-	78	117	46	31	34	32	15	21	1.16627	1.52521	0.66856	0.447318	0.480365	0.388861	0.214611	0.316776
ENSMUSG00000030107	52.9021	139.677	45.4943	47.1662	23.9684	17.2266	38.6216	21.4438	71.31	25.3151	1.5004	0.00061914	0.0290327	Usp18	6	121222865	121247876	+	2790	protein_coding	ubiquitin specific peptidase 18 [Source:MGI Symbol;Acc:MGI:1344364]	-	50	151	44	46	24	20	38	20	0.986627	2.59777	0.843946	0.875975	0.44749	0.320741	0.717504	0.398146
ENSMUSG00000029426	2768.9	2835.17	2910.6	3138.6	2313.95	2045.66	1705.45	2409.21	2913.32	2118.57	0.459677	0.000619994	0.0290327	Scarb2	5	92589173	92654692	-	6285	protein_coding	scavenger receptor class B, member 2 [Source:MGI Symbol;Acc:MGI:1196458]	-	2617	3065	2815	3061	2317	2375	1678	2247	22.9238	23.4074	23.9684	25.876	19.1777	16.9078	14.0647	19.857
ENSMUSG00000002228	14.8126	19.4253	88.9206	82.0282	5.99211	18.9493	9.14722	13.9385	51.2967	12.0068	2.08835	0.000620153	0.0290327	Ppm1j	3	104688372	104693334	+	1814	protein_coding	protein phosphatase 1J [Source:MGI Symbol;Acc:MGI:1919137]	-	14	21	86	80	6	22	9	13	0.424892	0.555662	2.53704	2.3431	0.172064	0.542642	0.261367	0.398036
ENSMUSG00000016534	1682.29	2528.07	1781.51	1665.17	1320.26	1193.8	1123.07	1479.62	1914.26	1279.19	0.581993	0.00062048	0.0290327	Lamp2	X	37490234	37545331	-	9552	protein_coding	lysosomal-associated membrane protein 2 [Source:MGI Symbol;Acc:MGI:96748]	-	1590	2733	1723	1624	1322	1386	1105	1380	9.16411	13.7333	9.65289	9.03296	7.19968	6.49228	6.09415	8.02419
ENSMUSG00000002475	1201.94	1385.67	1034.99	1312.45	881.839	887.17	862.887	998.21	1233.76	907.526	0.443554	0.000622189	0.0290376	Abhd3	18	10642092	10706771	-	2334	protein_coding	abhydrolase domain containing 3 [Source:MGI Symbol;Acc:MGI:2147183]	-	1136	1498	1001	1280	883	1030	849	931	26.7957	30.8063	22.9509	29.1372	19.6805	19.7453	19.1625	22.1547
ENSMUSG00000034210	1251.66	1356.07	1182.85	1405.76	949.75	989.668	830.364	1087.2	1299.09	964.246	0.43022	0.000623902	0.0290427	Efcab14	4	115594941	115634524	+	8201	protein_coding	EF-hand calcium binding domain 14 [Source:MGI Symbol;Acc:MGI:2442397]	-	1183	1466	1144	1371	951	1149	817	1014	7.94155	8.58017	7.46493	8.88196	6.0324	6.26875	5.24808	6.86733
ENSMUSG00000021990	435.913	568.885	509.743	410.141	221.708	411.716	162.617	246.604	481.17	260.661	0.882689	0.000629886	0.0292461	Spata13	14	60871450	61002005	+	9102	protein_coding	spermatogenesis associated 13 [Source:MGI Symbol;Acc:MGI:104838]	-	412	615	493	400	222	478	160	230	2.492	3.24315	2.89852	2.33486	1.2688	2.34974	0.926037	1.40348
ENSMUSG00000030029	708.888	1259.87	775.471	1680.55	527.306	454.782	452.279	814.865	1106.2	562.308	0.976745	0.000633215	0.0293255	Lrig1	6	94581510	94677139	-	5585	protein_coding	leucine-rich repeats and immunoglobulin-like domains 1 [Source:MGI Symbol;Acc:MGI:107935]	-	670	1362	750	1639	528	528	445	760	6.60449	11.7053	7.18629	15.5917	4.91798	4.22998	4.19742	7.558
ENSMUSG00000043279	276.149	331.156	208.86	190.716	146.807	95.6076	91.4722	190.85	251.72	131.184	0.943234	0.000635127	0.029339	Trim56	5	137134498	137145063	-	9281	protein_coding	tripartite motif-containing 56 [Source:MGI Symbol;Acc:MGI:2685298]	-	261	358	202	186	147	111	90	178	1.54822	1.85147	1.16472	1.06477	0.823946	0.535126	0.510849	1.06523
ENSMUSG00000085939	92.0496	154.478	92.0225	122.017	78.8961	67.1837	50.8179	43.9598	115.142	60.2144	0.934161	0.000637807	0.0293683	Cd63-ps	18	50267793	50268667	+	875	transcribed_processed_pseudogene	CD63 antigen, pseudogene [Source:MGI Symbol;Acc:MGI:105972]	-	87	167	89	119	79	78	50	41	5.47392	9.16088	5.44313	7.22565	4.69673	3.98855	3.01028	2.60251
ENSMUSG00000032194	246.524	320.055	264.694	463.459	204.731	163.653	209.37	191.922	323.683	192.419	0.751407	0.000639006	0.0293683	Kank2	9	21678080	21710040	-	5235	protein_coding	KN motif and ankyrin repeat domains 2 [Source:MGI Symbol;Acc:MGI:2384568]	-	233	346	256	452	205	190	206	179	2.45034	3.1724	2.61692	4.58733	2.0371	1.62392	2.07298	1.89912
ENSMUSG00000023043	7.40629	15.7253	6.20377	55.369	5.99211	1.72266	1.01636	2.14438	21.1761	2.71888	2.96545	0.000654163	0.0299888	Krt18	15	101936615	101940462	+	1437	protein_coding	keratin 18 [Source:MGI Symbol;Acc:MGI:96692]	-	7	17	6	54	6	2	1	2	0.268181	0.567833	0.22344	1.99653	0.217205	0.0622732	0.0366597	0.0773018
ENSMUSG00000026932	3218.56	3370.76	3313.84	4836.59	2570.62	2367.8	2168.91	2868.11	3684.94	2493.86	0.563334	0.000658115	0.0300295	Nacc2	2	25945547	26013232	-	7815	protein_coding	nucleus accumbens associated 2, BEN and BTB (POZ) domain containing [Source:MGI Symbol;Acc:MGI:1915241]	-	3042	3644	3205	4717	2574	2749	2134	2675	21.4298	22.3809	21.9465	32.0682	17.1339	15.7389	14.385	19.0113
ENSMUSG00000025809	1297.16	1404.17	1202.5	1151.47	1020.66	845.826	917.771	1012.15	1263.83	949.1	0.413896	0.000658367	0.0300295	Itgb1	8	129412135	129459681	+	4081	protein_coding	integrin beta 1 (fibronectin receptor beta) [Source:MGI Symbol;Acc:MGI:96610]	-	1226	1518	1163	1123	1022	982	903	944	16.5391	17.8539	15.2503	14.6201	13.0275	10.7665	11.6565	12.8476
ENSMUSG00000062585	24.335	37.9256	15.5094	19.4817	2.99606	7.75197	9.14722	8.57753	24.3129	7.11819	1.77735	0.000662383	0.0301368	Cnr2	4	135622705	135647518	+	3982	protein_coding	cannabinoid receptor 2 (macrophage) [Source:MGI Symbol;Acc:MGI:104650]	-	23	41	15	19	3	9	9	8	0.31799	0.49421	0.201584	0.253507	0.0391919	0.101128	0.119066	0.111585
ENSMUSG00000026227	383.011	481.933	311.222	256.338	215.716	209.303	193.108	253.037	358.126	217.791	0.718905	0.000668718	0.0303487	2810459M11Rik	1	85973585	85983178	+	3331	protein_coding	RIKEN cDNA 2810459M11 gene [Source:MGI Symbol;Acc:MGI:1920042]	-	362	521	301	250	216	243	190	236	5.98303	7.50744	4.83569	3.98753	3.3733	3.26407	3.00486	3.93508
ENSMUSG00000025702	1217.81	1270.05	1081.52	1377.05	825.913	863.914	772.432	1068.97	1236.61	882.808	0.486611	0.000675136	0.0305634	Marchf8	6	116314985	116386501	+	9634	protein_coding	membrane associated ring-CH-type finger 8 [Source:MGI Symbol;Acc:MGI:1919029]	-	1151	1373	1046	1343	827	1003	760	997	6.57743	6.84058	5.8102	7.40641	4.46555	4.65825	4.15578	5.74785
ENSMUSG00000029119	803.054	955.541	757.893	670.58	599.211	543.499	567.127	588.633	796.767	574.618	0.472357	0.000683265	0.0308151	Man2b2	5	36964265	36987997	-	3528	protein_coding	mannosidase 2, alpha B2 [Source:MGI Symbol;Acc:MGI:1195262]	-	759	1033	733	654	600	631	558	549	11.8441	14.054	11.1184	9.84889	8.84706	8.00256	8.33203	8.64292
ENSMUSG00000024308	723.701	906.515	698.958	605.983	530.302	525.411	500.048	521.085	733.789	519.211	0.499564	0.000684099	0.0308151	Tapbp	17	34134873	34148266	+	3628	protein_coding	TAP binding protein [Source:MGI Symbol;Acc:MGI:1201689]	-	684	980	676	591	531	610	492	486	10.3795	12.9654	9.97116	8.65483	7.61383	7.52299	7.14403	7.44022
ENSMUSG00000032966	8325.73	8503.67	8171.39	7297.43	9744.17	10551.3	9727.56	10225.5	8074.56	10062.1	-0.317484	0.000694939	0.0312257	Fkbp1a	2	151384403	151403612	+	3857	protein_coding	FK506 binding protein 1a [Source:MGI Symbol;Acc:MGI:95541]	-	7869	9193	7903	7117	9757	12250	9571	9537	112.32	114.403	109.65	98.036	131.596	142.107	130.723	137.334
ENSMUSG00000025612	324.819	335.781	410.482	319.91	256.662	198.967	187.01	274.481	347.748	229.28	0.602327	0.000703074	0.0314452	Bach1	16	87495833	87530234	+	6179	protein_coding	BTB and CNC homology 1, basic leucine zipper transcription factor 1 [Source:MGI Symbol;Acc:MGI:894680]	TF_bZIP	307	363	397	312	257	231	184	256	2.73532	2.81979	3.43826	2.68272	2.16367	1.67271	1.56872	2.30112
ENSMUSG00000029771	148.126	295.08	135.449	79.9775	73.9027	80.965	74.1941	65.4036	164.658	73.6164	1.16215	0.000703297	0.0314452	Irf5	6	29526624	29541870	+	2905	protein_coding	interferon regulatory factor 5 [Source:MGI Symbol;Acc:MGI:1350924]	IRF	140	319	131	78	74	94	73	61	2.6532	5.27076	2.41319	1.42655	1.32514	1.4478	1.3238	1.16627
ENSMUSG00000004849	3385.73	3443.83	2914.74	2595.17	3800	4488.39	4692.52	3971.39	3084.87	4238.08	-0.458194	0.000706323	0.0315027	Ap1s1	5	137063847	137074989	-	2198	protein_coding	adaptor protein complex AP-1, sigma 1 [Source:MGI Symbol;Acc:MGI:1098244]	-	3200	3723	2819	2531	3805	5211	4617	3704	80.1511	81.3007	68.6331	61.179	90.054	106.077	110.657	93.5966
ENSMUSG00000027677	959.644	1010.12	848.882	786.445	1681.79	1316.11	1467.62	989.632	901.272	1363.79	-0.597569	0.000708775	0.0315344	Ttc14	3	33853981	33869009	+	10515	protein_coding	tetratricopeptide repeat domain 14 [Source:MGI Symbol;Acc:MGI:1914370]	-	907	1092	821	767	1684	1528	1444	923	4.74882	4.98474	4.17831	3.87547	8.33123	6.50193	7.23441	4.87539
ENSMUSG00000120868	8.46433	2.77505	2.06792	0	27.9632	18.9493	9.14722	19.2994	3.32683	18.8398	-2.51247	0.000712685	0.0316306	ENSMUSG00000120868	3	93350381	93352101	-	1721	lncRNA	novel transcript, antisense to Tchh	-	8	3	2	0	28	22	9	18	0.255915	0.0836699	0.0621893	0	0.846356	0.571966	0.275491	0.580909
ENSMUSG00000036972	41.2636	83.2514	28.9509	239.932	27.9632	18.0879	21.3435	38.5989	98.3496	26.4984	1.89534	0.000717418	0.0317249	Zic4	9	91244466	91271401	+	10335	protein_coding	zinc finger protein of the cerebellum 4 [Source:MGI Symbol;Acc:MGI:107201]	zf-C2H2	39	90	28	234	28	21	21	36	0.20775	0.417985	0.144982	1.20294	0.140937	0.0909153	0.107042	0.193468
ENSMUSG00000015653	243.35	354.281	361.886	919.741	201.734	149.871	188.026	276.625	469.814	204.064	1.2039	0.000718313	0.0317249	Steap2	5	5714829	5744578	-	12144	protein_coding	six transmembrane epithelial antigen of prostate 2 [Source:MGI Symbol;Acc:MGI:1921301]	-	230	383	350	897	202	174	185	258	1.04269	1.51379	1.54231	3.92436	0.865298	0.641085	0.802519	1.17998
ENSMUSG00000079057	172.461	218.304	202.656	175.335	136.82	92.1623	110.783	144.746	192.189	121.128	0.670363	0.000732774	0.0322727	Cyp4v3	8	45757981	45786253	-	3808	protein_coding	cytochrome P450, family 4, subfamily v, polypeptide 3 [Source:MGI Symbol;Acc:MGI:2142763]	-	163	236	196	171	137	107	109	135	2.35656	2.9747	2.75439	2.38582	1.87154	1.25723	1.50791	1.96903
ENSMUSG00000040105	759.674	773.313	900.58	879.752	1067.59	1097.33	1010.26	1275.91	828.33	1112.77	-0.425781	0.000737685	0.0322727	Plpp6	19	28941353	28944211	+	2859	protein_coding	phospholipid phosphatase 6 [Source:MGI Symbol;Acc:MGI:1921661]	-	718	836	871	858	1069	1274	994	1190	13.826	14.0353	16.3031	15.9445	19.4509	19.9381	18.3154	23.118
ENSMUSG00000052914	434.855	502.284	461.147	515.752	364.52	322.999	338.447	389.205	478.509	353.793	0.437196	0.000737761	0.0322727	Cyp2j6	4	96404375	96441898	-	3605	protein_coding	cytochrome P450, family 2, subfamily j, polypeptide 6 [Source:MGI Symbol;Acc:MGI:1270148]	-	411	543	446	503	365	375	333	363	6.27659	7.22975	6.62058	7.41312	5.267	4.6543	4.86614	5.59265
ENSMUSG00000029712	1197.7	1109.09	1172.51	985.364	1443.1	1679.59	1781.67	1290.92	1116.17	1548.82	-0.472939	0.000737846	0.0322727	Actl6b	5	137551779	137567844	+	4267	protein_coding	actin-like 6B [Source:MGI Symbol;Acc:MGI:1933548]	-	1132	1199	1134	961	1445	1950	1753	1204	14.6053	13.4873	14.2219	11.9657	17.6166	20.4475	21.6424	15.6719
ENSMUSG00000040997	1410.37	1736.25	1424.8	1579.04	1212.4	1068.91	1193.2	1213.72	1537.62	1172.06	0.392301	0.000745649	0.0325355	Abhd4	14	54491645	54508094	+	3284	protein_coding	abhydrolase domain containing 4 [Source:MGI Symbol;Acc:MGI:1915938]	-	1333	1877	1378	1540	1214	1241	1174	1132	22.3467	27.434	22.455	24.9147	19.2305	16.9082	18.8326	19.1452
ENSMUSG00000059991	771.312	519.859	699.992	536.259	900.814	895.783	1145.43	847.031	631.856	947.266	-0.584636	0.000755338	0.0328311	Nptx2	5	144482712	144494288	+	2536	protein_coding	neuronal pentraxin 2 [Source:MGI Symbol;Acc:MGI:1858209]	-	729	562	677	523	902	1040	1127	790	15.8258	10.6369	14.2858	10.957	18.5026	18.349	23.411	17.3019
ENSMUSG00000036913	136.487	71.2262	178.875	308.631	52.9303	82.6877	46.7524	94.3528	173.805	69.1808	1.32806	0.000756352	0.0328311	Trim67	8	125519831	125561452	+	8744	protein_coding	tripartite motif-containing 67 [Source:MGI Symbol;Acc:MGI:3045323]	-	129	77	173	301	53	96	46	88	0.812207	0.422678	1.05877	1.82892	0.315313	0.491235	0.277136	0.558971
ENSMUSG00000039013	30.6832	38.8507	25.849	2.0507	3.99474	5.16798	3.04907	5.36095	24.3584	4.39319	2.47083	0.000757864	0.0328311	Siglecf	7	43000765	43008955	+	2790	protein_coding	sialic acid binding Ig-like lectin F [Source:MGI Symbol;Acc:MGI:2681107]	-	29	42	25	2	4	6	3	5	0.572244	0.72256	0.479515	0.0380859	0.0745816	0.0962222	0.0566451	0.0995365
ENSMUSG00000022303	4.23217	24.9754	6.20377	7.17747	0	0.86133	1.01636	1.07219	10.6472	0.737469	3.86329	0.000759707	1	Dcstamp	15	39609326	39624334	+	2664	protein_coding	dendrocyte expressed seven transmembrane protein [Source:MGI Symbol;Acc:MGI:1923016]	-	4	27	6	7	0	1	1	1	0.0826634	0.486473	0.120527	0.139605	0	0.0167955	0.0197747	0.0208489
ENSMUSG00000004552	48.6699	55.5009	20.6792	0	0.998685	0	0	0	31.2125	0.249671	6.70895	0.00076325	0.0329164	Ctse	1	131566044	131603243	+	3170	protein_coding	cathepsin E [Source:MGI Symbol;Acc:MGI:107361]	-	46	60	20	0	1	0	0	0	0.798888	0.908491	0.337627	0	0.0164103	0	0	0
ENSMUSG00000029919	230.653	368.156	193.351	83.0535	122.838	82.6877	75.2105	94.3528	218.803	93.7723	1.2237	0.000763468	0.0329164	Hpgds	6	65094277	65121892	-	6425	protein_coding	hematopoietic prostaglandin D synthase [Source:MGI Symbol;Acc:MGI:1859384]	-	218	398	187	81	123	96	74	88	1.86797	2.9733	1.55752	0.669808	0.995882	0.668538	0.606742	0.760722
ENSMUSG00000024376	69.8308	86.9515	85.8188	164.056	30.9592	25.8399	23.3762	76.1255	101.664	39.0752	1.38535	0.000767594	0.0329346	Epb41l4a	18	33929380	34140019	-	9071	protein_coding	erythrocyte membrane protein band 4.1 like 4a [Source:MGI Symbol;Acc:MGI:103007]	-	66	94	83	160	31	30	23	71	0.400568	0.497395	0.489654	0.937137	0.17778	0.147977	0.133573	0.43473
ENSMUSG00000055538	2071.65	2325.49	1708.1	2409.58	1659.82	1366.07	1302.97	1651.17	2128.7	1495.01	0.510102	0.000769187	0.0329346	Zcchc24	14	25712066	25769463	-	4557	protein_coding	zinc finger, CCHC domain containing 24 [Source:MGI Symbol;Acc:MGI:1919168]	-	1958	2514	1652	2350	1662	1586	1282	1540	23.6549	26.4798	19.3998	27.3985	18.9727	15.5723	14.8202	18.7697
ENSMUSG00000021886	17.9867	60.126	26.883	2.0507	0	4.30665	4.06543	5.36095	26.7616	3.43326	2.96628	0.000769347	0.0329346	Gpr65	12	98234894	98242903	+	2069	protein_coding	G-protein coupled receptor 65 [Source:MGI Symbol;Acc:MGI:108031]	-	17	65	26	2	0	5	4	5	0.452351	1.50793	0.67248	0.051358	0	0.108128	0.101846	0.134223
ENSMUSG00000108918	8.46433	4.62508	17.5773	8.20282	1.99737	0	0	0	9.71739	0.499343	4.29144	0.000769496	1	Gm44802	8	9759171	9761086	-	1916	TEC	predicted gene 44802 [Source:MGI Symbol;Acc:MGI:5753378]	-	8	5	17	8	2	0	0	0	0.22987	0.125257	0.47481	0.221836	0.0543013	0	0	0
ENSMUSG00000026748	1104.6	1542.93	1116.68	1038.68	601.209	569.339	342.512	1016.44	1200.72	632.374	0.925573	0.000771379	0.0329437	Plxdc2	2	16361115	16760650	+	6947	protein_coding	plexin domain containing 2 [Source:MGI Symbol;Acc:MGI:1914698]	-	1044	1668	1080	1013	602	661	337	948	8.27352	11.5246	8.31942	7.7473	4.50791	4.25728	2.55551	7.57927
ENSMUSG00000069516	712.062	2229.29	500.437	314.783	203.732	149.01	171.764	310.935	939.143	208.86	2.16926	0.000773973	0.0329767	Lyz2	10	117113236	117118226	-	1316	protein_coding	lysozyme 2 [Source:MGI Symbol;Acc:MGI:96897]	-	673	2410	484	307	204	173	169	290	28.1544	87.9002	19.6814	12.3943	8.064	5.88191	6.76513	12.2394
ENSMUSG00000037095	31.7413	12.0252	28.9509	9.22817	60.9198	33.5919	70.1287	57.8983	20.4864	55.6347	-1.4446	0.000777382	0.0330442	Lrg1	17	56426678	56429001	-	1408	protein_coding	leucine-rich alpha-2-glycoprotein 1 [Source:MGI Symbol;Acc:MGI:1924155]	-	30	13	28	9	61	39	69	54	1.17302	0.443169	1.0642	0.339608	2.25374	1.23934	2.58162	2.13014
ENSMUSG00000071068	32.7993	79.5514	23.7811	5.12676	6.9908	4.30665	8.13086	9.64972	35.3146	7.26951	2.29202	0.000791231	0.0335541	Treml2	17	48606526	48619561	+	4917	protein_coding	triggering receptor expressed on myeloid cells-like 2 [Source:MGI Symbol;Acc:MGI:2147038]	-	31	86	23	5	7	5	8	9	0.347095	0.839512	0.250319	0.0540267	0.0740583	0.0454986	0.0857107	0.101662
ENSMUSG00000007891	8292.93	17742.7	6871.7	4262.39	3117.9	2990.54	3140.54	3533.94	9292.44	3195.73	1.53994	0.000795756	0.0336672	Ctsd	7	141929648	141941775	-	2351	protein_coding	cathepsin D [Source:MGI Symbol;Acc:MGI:88562]	-	7838	19181	6646	4157	3122	3472	3090	3296	183.544	391.604	151.277	93.9433	69.0806	66.0777	69.239	77.8666
ENSMUSG00000040061	144.952	156.328	102.362	58.4451	64.9146	47.3731	59.9651	51.4652	115.522	55.9295	1.04858	0.000802005	0.0338525	Plcb2	2	118537998	118558919	-	6597	protein_coding	phospholipase C, beta 2 [Source:MGI Symbol;Acc:MGI:107465]	-	137	169	99	57	65	55	59	48	1.1433	1.22961	0.803073	0.459057	0.512558	0.37303	0.471141	0.404121
ENSMUSG00000010021	63.4825	81.4014	80.649	98.4338	50.933	36.1759	45.7361	49.3208	80.9917	45.5414	0.835567	0.000806042	0.0338822	Kif19a	11	114656214	114681565	+	4068	protein_coding	kinesin family member 19A [Source:MGI Symbol;Acc:MGI:2447024]	-	60	88	78	96	51	42	45	46	0.812003	1.03832	1.02608	1.2538	0.652177	0.461952	0.582743	0.628049
ENSMUSG00000026104	202.086	370.931	208.86	203.02	147.805	154.178	132.126	141.529	246.224	143.91	0.77591	0.000809755	0.0338822	Stat1	1	52158599	52201024	+	7105	protein_coding	signal transducer and activator of transcription 1 [Source:MGI Symbol;Acc:MGI:103063]	STAT	191	401	202	198	148	179	130	132	1.47998	2.709	1.52144	1.48061	1.08361	1.12724	0.963883	1.03187
ENSMUSG00000046516	34.9154	59.201	27.9169	44.0902	78.8961	112.834	94.5212	57.8983	41.5309	86.0375	-1.04948	0.000810807	0.0338822	Cox17	16	38167353	38173125	+	5773	protein_coding	cytochrome c oxidase assembly protein 17, copper chaperone [Source:MGI Symbol;Acc:MGI:1333806]	-	33	64	27	43	79	131	93	54	0.314702	0.532117	0.250281	0.395736	0.711872	1.01531	0.848646	0.519528
ENSMUSG00000021675	8.46433	11.1002	14.4755	11.2789	30.9592	28.4239	48.7852	18.2272	11.3297	31.5989	-1.47972	0.000811616	0.0338822	F2rl2	13	95833361	95839247	+	2502	protein_coding	coagulation factor II (thrombin) receptor-like 2 [Source:MGI Symbol;Acc:MGI:1298208]	-	8	12	14	11	31	33	48	17	0.176031	0.230209	0.299438	0.233584	0.644541	0.59014	1.01065	0.377379
ENSMUSG00000025008	288.845	296.93	294.679	258.389	441.419	435.833	466.508	313.08	284.711	414.21	-0.541497	0.000812065	0.0338822	Tctn3	19	40584890	40600677	-	3273	protein_coding	tectonic family member 3 [Source:MGI Symbol;Acc:MGI:1914840]	-	273	321	285	252	442	506	459	292	4.59202	4.70747	4.65978	4.09065	7.0251	6.91724	7.38774	4.95511
ENSMUSG00000018774	611.548	1268.2	564.543	192.766	194.744	178.295	234.779	169.406	659.263	194.306	1.76276	0.000815189	0.0339257	Cd68	11	69555039	69556979	-	1257	protein_coding	CD68 antigen [Source:MGI Symbol;Acc:MGI:88342]	-	578	1371	546	188	195	207	231	158	25.3151	52.3517	23.2447	7.94622	8.07004	7.36823	9.68104	6.98133
ENSMUSG00000039672	3.17413	50.8759	1.03396	133.296	1.99737	0	2.03271	1.07219	47.0949	1.27557	5.22141	0.000816855	0.0339257	Kcne2	16	92089277	92095017	+	1767	protein_coding	potassium voltage-gated channel, Isk-related subfamily, gene 2 [Source:MGI Symbol;Acc:MGI:1891123]	-	3	55	1	130	2	0	2	1	0.09347	1.49401	0.0302852	3.90881	0.0588802	0	0.0596264	0.0314326
ENSMUSG00000021091	833.737	3320.81	728.942	447.054	251.669	203.274	133.143	432.093	1332.63	255.045	2.38575	0.000820923	0.0340166	Serpina3n	12	104372988	104380588	+	2064	protein_coding	serine (or cysteine) peptidase inhibitor, clade A, member 3N [Source:MGI Symbol;Acc:MGI:105045]	-	788	3590	705	436	252	236	131	403	21.0186	83.486	18.2787	11.2232	6.35136	5.116	3.34354	10.8446
ENSMUSG00000029007	207.376	262.704	204.724	275.82	148.804	151.594	130.094	187.633	237.656	154.531	0.622769	0.000832145	0.0344029	Agtrap	4	148161518	148172488	-	4236	protein_coding	angiotensin II, type I receptor-associated protein [Source:MGI Symbol;Acc:MGI:1339977]	-	196	284	198	269	149	176	128	175	2.54734	3.21804	2.50136	3.37392	1.82981	1.85902	1.59184	2.29456
ENSMUSG00000021109	1592.35	2051.68	1812.53	1984.06	1242.36	1359.18	1017.37	1555.75	1860.16	1293.67	0.524132	0.000842035	0.0347325	Hif1a	12	73948149	73994304	+	5896	protein_coding	hypoxia inducible factor 1, alpha subunit [Source:MGI Symbol;Acc:MGI:106918]	-	1505	2218	1753	1935	1244	1578	1001	1451	14.0529	18.0565	15.9108	17.4366	10.9759	11.9751	8.94379	13.6687
ENSMUSG00000033039	1364.87	1335.72	1183.89	1596.47	1127.52	894.06	829.348	1040.03	1370.24	972.737	0.494528	0.000846177	0.034824	Micall1	15	78993098	79021100	+	8341	protein_coding	microtubule associated monooxygenase, calponin and LIM domain containing -like 1 [Source:MGI Symbol;Acc:MGI:105870]	-	1290	1444	1145	1557	1129	1038	816	970	8.5145	8.30956	7.34605	9.91765	7.04129	5.5681	5.15368	6.45907
ENSMUSG00000024136	25.393	24.9754	14.4755	29.7352	37.95	49.9571	122.979	45.032	23.6448	63.9796	-1.4347	0.000850607	0.034927	Dnase1l2	17	24659055	24662079	-	2328	protein_coding	deoxyribonuclease 1-like 2 [Source:MGI Symbol;Acc:MGI:1913955]	-	24	27	14	29	38	58	121	42	0.567565	0.556685	0.321819	0.66184	0.849135	1.11474	2.73809	1.00204
ENSMUSG00000007783	1497.13	1459.67	1455.82	1296.05	1765.68	1858.75	1882.29	1689.77	1427.17	1799.12	-0.334298	0.000853897	0.0349827	Cpt1c	7	44608796	44624275	-	5605	protein_coding	carnitine palmitoyltransferase 1c [Source:MGI Symbol;Acc:MGI:2446526]	-	1415	1578	1408	1264	1768	2158	1852	1576	13.8985	13.5133	13.4429	11.9815	16.409	17.2268	17.4065	15.617
ENSMUSG00000039981	5.29021	1.85003	9.30565	5.12676	0	0	0	0	5.39316	0	4.89297	0.000859186	1	Zc3h12d	10	7708234	7746160	+	4092	protein_coding	zinc finger CCCH type containing 12D [Source:MGI Symbol;Acc:MGI:3045313]	-	5	2	9	5	0	0	0	0	0.06727	0.0234597	0.117699	0.0649191	0	0	0	0
ENSMUSG00000048120	429.565	579.06	423.924	318.885	302.602	278.21	227.664	298.069	437.858	276.636	0.663267	0.000861077	0.0351973	Entpd1	19	40600810	40730046	+	5580	protein_coding	ectonucleoside triphosphate diphosphohydrolase 1 [Source:MGI Symbol;Acc:MGI:102805]	-	406	626	410	311	303	323	224	278	4.00571	5.38479	3.93202	2.96118	2.82478	2.58998	2.11475	2.76711
ENSMUSG00000048218	152.358	223.854	202.656	420.394	107.858	99.0529	115.865	168.334	249.816	122.777	1.02655	0.000864134	0.0352426	Amigo2	15	97142006	97145168	-	3163	protein_coding	adhesion molecule with Ig like domain 2 [Source:MGI Symbol;Acc:MGI:2145995]	-	144	242	196	410	108	115	114	157	2.5064	3.67236	3.31607	6.88689	1.77624	1.62677	1.89868	2.75687
ENSMUSG00000000149	2319.23	2717.7	2048.28	2962.24	1834.59	1701.13	1955.47	1780.91	2511.86	1818.02	0.466571	0.000884324	0.035985	Gna12	5	140744163	140816186	-	3416	protein_coding	guanine nucleotide binding protein, alpha 12 [Source:MGI Symbol;Acc:MGI:95767]	-	2192	2938	1981	2889	1837	1975	1924	1661	35.3273	41.2822	31.0337	44.9333	27.9748	25.8689	29.671	27.0065
ENSMUSG00000028995	352.328	499.508	592.46	512.676	216.715	213.61	132.126	417.082	489.243	244.883	0.99956	0.000886759	0.0360032	Fam126a	5	24120274	24235688	-	10117	protein_coding	family with sequence similarity 126, member A [Source:MGI Symbol;Acc:MGI:2149839]	-	333	540	573	500	217	248	130	389	1.81209	2.56195	3.03088	2.62577	1.11579	1.0968	0.676919	2.13557
ENSMUSG00000004865	917.322	900.04	960.55	824.383	1223.39	1310.94	1561.13	1006.79	900.574	1275.56	-0.502436	0.000903757	0.0366113	Srpk1	17	28806622	28841683	-	12376	protein_coding	serine/arginine-rich protein specific kinase 1 [Source:MGI Symbol;Acc:MGI:106908]	-	867	973	929	804	1225	1522	1536	939	3.85679	3.77365	4.017	3.45155	5.14911	5.50253	6.53817	4.21407
ENSMUSG00000073555	10.5804	28.6755	22.7471	10.2535	5.99211	5.16798	2.03271	0	18.0641	3.2982	2.43028	0.000907423	0.0366458	Gm4951	18	60345152	60380892	+	2645	protein_coding	predicted gene 4951 [Source:MGI Symbol;Acc:MGI:3644953]	-	10	31	22	10	6	6	2	0	0.208143	0.562555	0.445106	0.200869	0.118005	0.101497	0.0398336	0
ENSMUSG00000024338	112.152	277.505	111.668	86.1296	58.9224	62.8771	73.1777	68.6202	146.864	65.8994	1.1588	0.000908657	0.0366458	Psmb8	17	34416695	34420428	+	3381	protein_coding	proteasome (prosome, macropain) subunit, beta type 8 (large multifunctional peptidase 7) [Source:MGI Symbol;Acc:MGI:1346527]	-	106	300	108	84	59	73	72	64	1.72603	4.25897	1.7094	1.32	0.907785	0.966064	1.12184	1.05136
ENSMUSG00000048277	294.136	306.18	228.505	217.375	171.774	186.909	181.928	124.374	261.549	166.246	0.652382	0.000916875	0.0368951	Syngr2	11	117700494	117705109	+	1776	protein_coding	synaptogyrin 2 [Source:MGI Symbol;Acc:MGI:1328324]	-	278	331	221	212	172	217	179	116	8.61766	8.94569	6.6591	6.34207	5.03804	5.46695	5.30952	3.6277
ENSMUSG00000096995	102.63	106.377	111.668	97.4085	206.728	153.317	131.11	165.117	104.521	164.068	-0.64996	0.000919038	0.0369001	2810029C07Rik	12	111538750	111540882	-	2133	lncRNA	RIKEN cDNA 2810029C07 gene [Source:MGI Symbol;Acc:MGI:1919920]	-	97	115	108	95	207	178	129	154	2.50362	2.58783	2.70956	2.36631	5.04842	3.73385	3.18599	4.01002
ENSMUSG00000028037	59.2503	86.9515	32.0528	19.4817	8.98817	14.6426	25.4089	12.8663	49.4341	15.4765	1.67837	0.000932966	0.0373764	Ifi44	3	151436559	151455597	-	6129	protein_coding	interferon-induced protein 44 [Source:MGI Symbol;Acc:MGI:2443016]	-	56	94	31	19	9	17	25	12	0.503021	0.736151	0.270669	0.164703	0.0763887	0.124104	0.21488	0.108745
ENSMUSG00000075592	196.796	287.68	225.403	411.166	153.798	133.506	132.126	204.788	280.261	156.055	0.846457	0.000948096	0.0378987	Nynrin	14	56091467	56112193	+	7518	protein_coding	NYN domain and retroviral integrase containing [Source:MGI Symbol;Acc:MGI:2652872]	-	186	311	218	401	154	155	130	191	1.36207	1.98558	1.55175	2.83387	1.0656	0.922481	0.910933	1.41107
ENSMUSG00000037370	82.5273	146.152	95.1244	177.386	63.9159	50.8185	34.5562	85.7753	125.298	58.7664	1.09565	0.000958204	0.0380925	Enpp1	10	24513812	24588057	-	10257	protein_coding	ectonucleotide pyrophosphatase/phosphodiesterase 1 [Source:MGI Symbol;Acc:MGI:97370]	-	78	158	92	173	64	59	34	80	0.41866	0.739376	0.479992	0.896116	0.32459	0.257371	0.174624	0.433198
ENSMUSG00000022203	181.983	246.979	246.083	300.428	158.791	133.506	169.732	167.262	243.868	157.323	0.634489	0.000958743	0.0380925	Efs	14	55153992	55163583	-	2917	protein_coding	embryonal Fyn-associated substrate [Source:MGI Symbol;Acc:MGI:105311]	-	172	267	238	293	159	155	167	156	3.24623	4.39343	4.36623	5.33666	2.83555	2.37752	3.01596	2.97033
ENSMUSG00000032246	7.40629	38.8507	8.27169	72.8	7.98948	0	5.08179	5.36095	31.8322	4.60806	2.80498	0.000959255	0.0380925	Calml4	9	62765362	62783203	+	3642	protein_coding	calmodulin-like 4 [Source:MGI Symbol;Acc:MGI:1922850]	-	7	42	8	71	8	0	5	5	0.105815	0.553526	0.117548	1.03575	0.114268	0	0.0723228	0.0762512
ENSMUSG00000026890	338.573	275.655	259.524	228.654	371.511	396.212	373.003	484.63	275.601	406.339	-0.559892	0.000965394	0.0382524	Lhx6	2	35971965	35995420	-	4805	protein_coding	LIM homeobox protein 6 [Source:MGI Symbol;Acc:MGI:1306803]	Homeobox	320	298	251	223	372	460	367	452	3.66643	2.97681	2.79542	2.46575	4.02741	4.28344	4.02363	5.2247
ENSMUSG00000037225	187.273	221.079	144.755	159.955	118.844	83.549	86.3904	135.096	178.265	105.97	0.754421	0.000970257	0.0383397	Fgf2	3	37402495	37464257	+	6782	protein_coding	fibroblast growth factor 2 [Source:MGI Symbol;Acc:MGI:95516]	-	177	239	140	156	119	97	85	126	1.43682	1.69149	1.10468	1.2221	0.912778	0.639944	0.660247	1.03188
ENSMUSG00000040459	1397.67	1605.83	1306.93	1084.82	2436.79	2128.35	2305.1	1439.95	1348.81	2077.55	-0.623172	0.00097183	0.0383397	Arglu1	8	8715075	8740521	-	5477	protein_coding	arginine and glutamate rich 1 [Source:MGI Symbol;Acc:MGI:2442985]	-	1321	1736	1264	1058	2440	2471	2268	1343	13.2785	15.2137	12.3501	10.2632	23.1752	20.1864	21.8145	13.6191
ENSMUSG00000109638	5.29021	6.47511	11.3736	3.07606	0.998685	0	0	0	6.55374	0.249671	4.45689	0.000974426	1	Gm45630	7	141604902	141606812	-	1911	TEC	predicted gene 45630 [Source:MGI Symbol;Acc:MGI:5791466]	-	5	7	11	3	1	0	0	0	0.144044	0.175819	0.308034	0.0834063	0.0272217	0	0	0
ENSMUSG00000026923	888.755	746.488	809.591	696.214	640.157	592.595	456.344	548.962	785.262	559.515	0.488401	0.000974913	0.0383777	Notch1	2	26347915	26406675	-	14232	protein_coding	notch 1 [Source:MGI Symbol;Acc:MGI:97363]	-	840	807	783	679	641	688	449	512	3.24938	2.72168	2.94417	2.53479	2.34298	2.16297	1.66198	1.99812
ENSMUSG00000017144	214.782	297.855	289.509	321.961	164.783	142.119	214.451	198.355	281.027	179.927	0.645905	0.00097726	0.0383866	Rnd3	2	51020450	51039123	-	4432	protein_coding	Rho family GTPase 3 [Source:MGI Symbol;Acc:MGI:1921444]	-	203	322	280	314	165	165	211	185	2.52164	3.48726	3.38084	3.76416	1.93669	1.66576	2.508	2.3184
ENSMUSG00000007613	938.483	1287.62	709.297	409.116	491.353	334.196	301.858	531.807	836.129	414.803	1.01195	0.000981487	0.038397	Tgfbr1	4	47353222	47414931	+	6534	protein_coding	transforming growth factor, beta receptor I [Source:MGI Symbol;Acc:MGI:98728]	-	887	1392	686	399	492	388	297	496	7.47363	10.2256	5.61838	3.24438	3.91708	2.65693	2.39454	4.21618
ENSMUSG00000037206	118.501	218.304	476.656	381.431	135.821	94.7463	109.767	177.984	298.723	129.579	1.20617	0.000981765	0.038397	Islr	9	58063551	58111589	-	2686	protein_coding	immunoglobulin superfamily containing leucine-rich repeat [Source:MGI Symbol;Acc:MGI:1349645]	-	112	236	461	372	136	110	108	166	2.29562	4.2173	9.18462	7.35826	2.63396	1.83238	2.11818	3.43256
ENSMUSG00000032554	6656.14	8644.27	5308.36	10828.7	5578.66	4337.66	4893.76	4817.35	7859.38	4906.86	0.679662	0.000988271	0.0385681	Trf	9	103081200	103107643	-	3320	protein_coding	transferrin [Source:MGI Symbol;Acc:MGI:98821]	-	6291	9345	5134	10561	5586	5036	4815	4493	104.32	135.105	82.7531	169.007	87.5264	67.8697	76.4018	75.1649
ENSMUSG00000020241	177.751	180.378	160.264	113.814	252.667	270.458	290.678	194.067	158.052	251.967	-0.673169	0.000993045	0.0386654	Col6a2	10	76431596	76459464	-	8326	protein_coding	collagen, type VI, alpha 2 [Source:MGI Symbol;Acc:MGI:88460]	-	168	195	155	111	253	314	286	181	1.11086	1.12416	0.996235	0.708312	1.58074	1.68741	1.80957	1.20742
ENSMUSG00000013076	871.826	1150.72	747.554	1707.21	605.203	501.294	337.431	837.381	1119.33	570.327	0.973148	0.000997009	0.0386654	Amotl1	9	14453262	14556352	-	10064	protein_coding	angiomotin-like 1 [Source:MGI Symbol;Acc:MGI:1922973]	-	824	1244	723	1665	606	582	332	781	4.50759	5.93306	3.84445	8.78986	3.13241	2.5875	1.73785	4.3102
ENSMUSG00000009621	241.234	245.129	226.437	332.214	183.758	172.266	138.225	188.706	261.254	170.739	0.613736	0.00100049	0.0386654	Vav2	2	27152116	27317045	-	6915	protein_coding	vav 2 oncogene [Source:MGI Symbol;Acc:MGI:102718]	-	228	265	219	324	184	200	136	176	1.81522	1.83943	1.6948	2.48938	1.38421	1.29409	1.03608	1.41363
ENSMUSG00000035133	3957.08	3535.41	3567.17	3746.64	2648.51	2328.17	1970.72	3293.77	3701.57	2560.29	0.531968	0.00100135	0.0386654	Arhgap5	12	52550755	52618758	+	10887	protein_coding	Rho GTPase activating protein 5 [Source:MGI Symbol;Acc:MGI:1332637]	-	3740	3822	3450	3654	2652	2703	1939	3072	18.9126	16.8504	16.9581	17.8319	12.6719	11.1088	9.38242	15.6722
ENSMUSG00000038224	12.6965	58.276	7.23773	12.3042	7.98948	2.58399	1.01636	2.14438	22.6286	3.43355	2.72519	0.00100144	0.0386654	Serpinf2	11	75322558	75330417	-	2324	protein_coding	serine (or cysteine) peptidase inhibitor, clade F, member 2 [Source:MGI Symbol;Acc:MGI:107173]	-	12	63	7	12	8	3	1	2	0.284271	1.30117	0.161186	0.274336	0.179073	0.0577581	0.0226678	0.0477981
ENSMUSG00000034675	3918.99	3203.33	3841.16	2859.71	4798.68	4884.6	5103.13	4164.39	3455.8	4737.7	-0.455289	0.00100537	0.0387346	Dbn1	13	55621242	55635924	-	4514	protein_coding	drebrin 1 [Source:MGI Symbol;Acc:MGI:1931838]	-	3704	3463	3715	2789	4805	5671	5021	3884	45.1749	36.823	44.0417	32.8265	55.3743	56.2116	58.5968	47.7897
ENSMUSG00000050953	3362.46	4382.72	3403.8	3881.98	2847.25	2142.13	2089.63	3144.74	3757.74	2555.94	0.556271	0.0010108	0.0387589	Gja1	10	56253426	56278609	+	10257	protein_coding	gap junction protein, alpha 1 [Source:MGI Symbol;Acc:MGI:95713]	-	3178	4738	3292	3786	2851	2487	2056	2933	17.0577	22.1719	17.1754	19.6109	14.4595	10.8488	10.5596	15.8821
ENSMUSG00000041797	250.756	334.856	207.826	143.549	114.849	99.0529	73.1777	176.911	234.247	115.998	1.01638	0.00101103	0.0387589	Abca9	11	109991575	110059022	-	8048	protein_coding	ATP-binding cassette, sub-family A (ABC1), member 9 [Source:MGI Symbol;Acc:MGI:2386796]	-	237	362	201	140	115	115	72	165	1.62124	2.15898	1.33652	0.924226	0.743337	0.639349	0.471292	1.13871
ENSMUSG00000030287	693.017	579.06	514.913	526.006	414.454	366.926	258.155	451.392	578.249	372.732	0.633781	0.00101298	0.0387589	Itpr2	6	146009797	146403721	-	14802	protein_coding	inositol 1,4,5-triphosphate receptor 2 [Source:MGI Symbol;Acc:MGI:99418]	-	655	626	498	513	415	426	254	421	2.43617	2.02994	1.80043	1.84135	1.45849	1.28771	0.903979	1.57971
ENSMUSG00000032724	315.296	323.755	296.747	396.811	206.728	259.26	241.893	226.232	333.153	233.528	0.511473	0.00101456	0.0387589	Abtb2	2	103396655	103548768	+	6032	protein_coding	ankyrin repeat and BTB (POZ) domain containing 2 [Source:MGI Symbol;Acc:MGI:2139365]	-	298	350	287	387	207	301	238	211	2.71983	2.78507	2.54617	3.40869	1.78519	2.23271	2.07855	1.94284
ENSMUSG00000070047	1098.25	963.866	1834.25	1950.22	834.901	738.16	505.13	1077.55	1461.65	788.935	0.889703	0.00103527	0.0394668	Fat1	8	45388484	45505294	+	15655	protein_coding	FAT atypical cadherin 1 [Source:MGI Symbol;Acc:MGI:109168]	-	1038	1042	1774	1902	836	857	497	1005	3.65033	3.1948	6.06411	6.45499	2.77798	2.44938	1.67243	3.56558
ENSMUSG00000037071	5310.31	4033.07	4243.38	4834.54	3895.87	2956.95	3466.8	3064.32	4605.32	3345.98	0.460862	0.00105411	0.0401003	Scd1	19	44382894	44396318	-	4892	protein_coding	stearoyl-Coenzyme A desaturase 1 [Source:MGI Symbol;Acc:MGI:98239]	-	5019	4360	4104	4715	3901	3433	3411	2858	56.483	42.7788	44.8939	51.2075	41.4826	31.399	36.7317	32.4483
ENSMUSG00000038855	945.889	1442.1	722.739	1808.72	681.103	580.536	435.001	878.124	1229.86	643.691	0.934408	0.00106615	0.0404736	Itpkb	1	180158050	180252367	+	10463	protein_coding	inositol 1,4,5-trisphosphate 3-kinase B [Source:MGI Symbol;Acc:MGI:109235]	-	894	1559	699	1764	682	674	428	819	4.70401	7.15185	3.57509	8.95737	3.39082	2.88225	2.15493	4.34755
ENSMUSG00000026516	680.321	653.061	681.38	608.034	996.688	971.58	954.36	703.357	655.699	906.496	-0.46784	0.00107811	0.0407669	Nvl	1	180914703	180971769	-	13488	protein_coding	nuclear VCP-like [Source:MGI Symbol;Acc:MGI:1914709]	-	643	706	659	593	998	1128	939	656	2.62453	2.51238	2.61459	2.33585	3.8491	3.74188	3.66744	2.7013
ENSMUSG00000032228	788.241	932.416	925.395	1036.63	722.05	695.954	572.209	710.862	920.671	675.269	0.447263	0.00107838	0.0407669	Tcf12	9	71749970	72019153	-	15529	protein_coding	transcription factor 12 [Source:MGI Symbol;Acc:MGI:101877]	bHLH	745	1008	895	1011	723	808	563	663	2.64119	3.11563	3.08422	3.45896	2.42198	2.32807	1.9099	2.3713
ENSMUSG00000028494	141.778	224.779	136.483	193.792	93.8764	86.133	111.799	124.374	174.208	104.046	0.747807	0.00109603	0.0413479	Plin2	4	86566623	86588297	-	3512	protein_coding	perilipin 2 [Source:MGI Symbol;Acc:MGI:87920]	-	134	243	132	189	94	100	110	116	2.10057	3.32109	2.01134	2.85921	1.39235	1.27401	1.65	1.83451
ENSMUSG00000096780	887.697	954.616	801.32	421.42	2402.84	2140.4	1075.31	844.886	766.263	1615.86	-1.07649	0.00109876	0.0413645	Tmem181b-ps	17	6705923	6734421	-	4187	transcribed_unprocessed_pseudogene	transmembrane protein 181B, pseudogene [Source:MGI Symbol;Acc:MGI:3779544]	-	839	1032	775	411	2406	2485	1058	788	11.0318	11.8306	9.90524	5.21527	29.893	26.5553	13.3115	10.453
ENSMUSG00000004562	462.364	602.185	462.181	565.994	408.462	343.671	370.97	387.061	523.181	377.541	0.472029	0.00111191	0.0417729	Arhgef40	14	52222176	52243708	+	10366	protein_coding	Rho guanine nucleotide exchange factor (GEF) 40 [Source:MGI Symbol;Acc:MGI:2685515]	-	437	651	447	552	409	399	365	361	2.32091	3.01438	2.30761	2.82922	2.05252	1.72222	1.85493	1.93425
ENSMUSG00000025026	2818.62	3145.98	2632.46	2532.62	2030.33	2060.3	1611.94	2350.24	2782.42	2013.2	0.466985	0.00112459	0.0421615	Add3	19	53128874	53235830	+	6380	protein_coding	adducin 3 (gamma) [Source:MGI Symbol;Acc:MGI:1351615]	-	2664	3401	2546	2470	2033	2392	1586	2192	22.988	25.5867	21.3552	20.5691	16.5765	16.7752	13.0957	19.0826
ENSMUSG00000040747	315.296	464.358	214.03	96.3831	134.823	88.717	107.734	138.313	272.517	117.396	1.21665	0.0011313	0.0423191	Cd53	3	106667237	106697465	-	1742	protein_coding	CD53 antigen [Source:MGI Symbol;Acc:MGI:88341]	-	298	502	207	94	135	103	106	129	9.41793	13.832	6.359	2.86694	4.03145	2.64556	3.20555	4.11299
ENSMUSG00000103220	3.17413	5.55009	16.5434	3.07606	0.998685	0	0	0	7.08591	0.249671	4.56879	0.00113145	1	Gm37728	6	31122063	31124354	-	2292	TEC	predicted gene, 37728 [Source:MGI Symbol;Acc:MGI:5610956]	-	3	6	16	3	1	0	0	0	0.07206	0.125651	0.37357	0.0695416	0.0226966	0	0	0
ENSMUSG00000038587	727.933	687.287	621.411	1247.85	487.358	314.385	522.408	550.034	821.121	468.546	0.810097	0.00113346	0.0423191	Akap12	10	4216380	4309470	+	6728	protein_coding	A kinase (PRKA) anchor protein (gravin) 12 [Source:MGI Symbol;Acc:MGI:1932576]	-	688	743	601	1217	488	365	514	513	5.62976	5.30068	4.7803	9.61043	3.7732	2.42736	4.0246	4.23495
ENSMUSG00000048562	16.9287	39.7757	442.535	330.163	26.9645	22.3946	15.2454	30.0213	207.351	23.6564	3.13199	0.00113697	0.0423444	Sp8	12	118810064	118816311	+	4558	protein_coding	trans-acting transcription factor 8 [Source:MGI Symbol;Acc:MGI:2443471]	zf-C2H2	16	43	428	322	27	26	15	28	0.193256	0.452817	5.025	3.75336	0.308152	0.255227	0.173365	0.341193
ENSMUSG00000028813	26.451	21.2754	19.6453	18.4563	50.933	33.5919	47.7688	43.9598	21.457	44.0634	-1.03592	0.00113882	0.0423444	CK137956	4	127821385	127864744	-	2319	protein_coding	cDNA sequence CK137956 [Source:MGI Symbol;Acc:MGI:3616080]	-	25	23	19	18	51	39	47	41	0.593508	0.476054	0.438449	0.412392	1.14405	0.752475	1.06768	0.981973
ENSMUSG00000115275	13.7545	9.25016	8.27169	4.10141	0	0	0	2.14438	8.84445	0.536095	4.15803	0.00114485	1	9630050E16Rik	14	45722102	45729542	-	7441	TEC	RIKEN cDNA 9630050E16 gene [Source:MGI Symbol;Acc:MGI:2443518]	-	13	10	8	4	0	0	0	2	0.0961832	0.0645056	0.0575341	0.0285606	0	0	0	0.0149285
ENSMUSG00000035778	132.255	259.004	119.939	81.0028	52.9303	61.1544	51.8342	98.6415	148.05	66.1401	1.16595	0.00114582	0.0425176	Ggta1	2	35290191	35353243	-	4709	protein_coding	glycoprotein galactosyltransferase alpha 1, 3 [Source:MGI Symbol;Acc:MGI:95704]	-	125	280	116	79	53	71	51	92	1.4614	2.85403	1.31824	0.891326	0.585495	0.674618	0.570541	1.08511
ENSMUSG00000086118	92.0496	96.2016	90.9886	77.9268	139.816	111.112	149.405	154.395	89.2917	138.682	-0.631608	0.00114866	0.0425358	Gm14169	2	156451126	156455342	-	2519	lncRNA	predicted gene 14169 [Source:MGI Symbol;Acc:MGI:3651156]	-	87	104	88	76	140	129	147	144	1.90142	1.98168	1.86948	1.60296	2.89119	2.29134	3.07422	3.17505
ENSMUSG00000021466	1277.06	1251.55	1346.22	1961.5	939.763	891.476	810.037	1187.99	1459.08	957.316	0.608193	0.00115542	0.0426398	Ptch1	13	63656142	63721412	-	14185	protein_coding	patched 1 [Source:MGI Symbol;Acc:MGI:105373]	-	1207	1353	1302	1913	941	1035	797	1108	4.68452	4.57823	4.91188	7.16513	3.45093	3.26467	2.95988	4.33837
ENSMUSG00000031647	1753.18	2099.79	1886.98	1306.3	1238.37	1255.82	900.493	1303.78	1761.56	1174.62	0.584733	0.00115618	0.0426398	Mfap3l	8	61085861	61129763	+	6837	protein_coding	microfibrillar-associated protein 3-like [Source:MGI Symbol;Acc:MGI:1918556]	-	1657	2270	1825	1274	1240	1458	886	1216	13.3427	15.9364	14.2845	9.90016	9.43479	9.54157	6.82674	9.87835
ENSMUSG00000022425	4081.92	7315.02	4047.96	10836.9	4201.47	3240.32	3581.64	2760.89	6570.46	3446.08	0.931049	0.00117448	0.0432267	Enpp2	15	54702297	54816288	-	5779	protein_coding	ectonucleotide pyrophosphatase/phosphodiesterase 2 [Source:MGI Symbol;Acc:MGI:1321390]	-	3858	7908	3915	10569	4207	3762	3524	2575	36.7533	65.6815	36.2531	97.1672	37.8701	29.1269	32.1239	24.7481
ENSMUSG00000016239	156.59	157.253	126.143	132.27	90.8804	61.1544	53.8669	114.724	143.064	80.1565	0.840044	0.00117985	0.0433361	Lonrf3	X	35592006	35625994	+	3812	protein_coding	LON peptidase N-terminal domain and ring finger 3 [Source:MGI Symbol;Acc:MGI:1921615]	-	148	170	122	129	91	71	53	107	2.13745	2.14055	1.71267	1.79794	1.24184	0.833362	0.732433	1.559
ENSMUSG00000020532	1982.77	1860.21	1868.37	1632.36	1409.15	1217.06	942.163	1524.66	1835.93	1273.26	0.528151	0.00119272	0.0437004	Acaca	11	84020498	84292477	+	17074	protein_coding	acetyl-Coenzyme A carboxylase alpha [Source:MGI Symbol;Acc:MGI:108451]	-	1874	2011	1807	1592	1411	1413	927	1422	6.04257	5.65335	5.66356	4.95389	4.299	3.70284	2.86016	4.62574
ENSMUSG00000102581	21.1608	5.55009	11.3736	8.20282	0	0.86133	2.03271	3.21657	11.5718	1.52765	2.94936	0.00119516	0.0437004	Gm37443	3	33088377	33091203	-	2827	TEC	predicted gene, 37443 [Source:MGI Symbol;Acc:MGI:5610671]	-	20	6	11	8	0	1	2	3	0.389486	0.101872	0.208225	0.15035	0	0.0158271	0.0372691	0.0589403
ENSMUSG00000050010	34.9154	13.8752	249.185	185.589	10.9855	18.9493	24.3926	6.43314	120.891	15.1901	2.99038	0.00119877	0.0437004	Shisa3	5	67765225	67780895	+	4754	protein_coding	shisa family member 3 [Source:MGI Symbol;Acc:MGI:3041225]	-	33	15	241	181	11	22	24	6	0.382157	0.151447	2.71284	2.02282	0.120368	0.207058	0.265948	0.0700985
ENSMUSG00000025780	980.805	894.49	996.738	956.654	688.094	649.443	418.739	778.41	957.172	633.672	0.595078	0.00119942	0.0437004	Itih5	2	10158382	10261340	+	7900	protein_coding	inter-alpha (globulin) inhibitor H5 [Source:MGI Symbol;Acc:MGI:1925751]	-	927	967	964	933	689	754	412	726	6.46011	5.87527	6.53005	6.2747	4.53699	4.27044	2.74736	5.10418
ENSMUSG00000086859	143.894	138.752	114.77	110.738	264.652	229.114	314.054	122.23	127.038	232.512	-0.872415	0.00120251	0.0437251	Snhg20	11	116966834	116969790	+	2825	lncRNA	small nucleolar RNA host gene 20 [Source:MGI Symbol;Acc:MGI:1924222]	-	136	150	111	108	265	266	309	114	2.65038	2.5486	2.10267	2.03116	4.87982	4.213	5.76216	2.24132
ENSMUSG00000018217	621.07	986.992	544.897	755.685	505.335	423.774	530.539	361.328	727.161	455.244	0.676095	0.00123749	0.0449066	Pmp22	11	63019808	63050373	+	2354	protein_coding	peripheral myelin protein 22 [Source:MGI Symbol;Acc:MGI:97631]	-	587	1067	527	737	506	492	522	337	13.7284	21.7564	11.9804	16.6341	11.182	9.35162	11.6818	7.95133
ENSMUSG00000113020	9.52238	11.1002	9.30565	7.17747	1.99737	1.72266	1.01636	0	9.27642	1.1841	2.93597	0.0012401	1	Gm48063	12	98776942	98779458	-	2517	TEC	predicted gene, 48063 [Source:MGI Symbol;Acc:MGI:6097389]	-	9	12	9	7	2	2	1	0	0.196855	0.228837	0.191349	0.147759	0.0413355	0.0355529	0.0209297	0
ENSMUSG00000038668	644.347	701.162	614.173	1135.07	595.216	439.278	438.05	424.588	773.687	474.283	0.705998	0.00124202	0.0449811	Lpar1	4	58435255	58553898	-	4289	protein_coding	lysophosphatidic acid receptor 1 [Source:MGI Symbol;Acc:MGI:108429]	-	609	758	594	1107	596	510	431	396	7.81715	8.48285	7.41134	13.7129	7.2288	5.32037	5.29379	5.12809
ENSMUSG00000035238	11.6385	14.8003	81.6829	33.8366	3.99474	9.47463	3.04907	13.9385	35.4896	7.61423	2.22077	0.00124758	0.0450922	Kcnk15	2	163695571	163701666	+	2003	protein_coding	potassium channel, subfamily K, member 15 [Source:MGI Symbol;Acc:MGI:2675209]	-	11	16	79	33	4	11	3	13	0.302342	0.383414	2.11063	0.875329	0.103886	0.24572	0.0789015	0.360478
ENSMUSG00000058729	76.179	115.627	99.2602	112.789	72.904	49.0958	50.8179	63.2593	100.964	59.0192	0.778862	0.00126583	0.0456607	Lin9	1	180468715	180518259	+	7244	protein_coding	lin-9 DREAM MuvB core complex component [Source:MGI Symbol;Acc:MGI:1919818]	-	72	125	96	110	73	57	50	59	0.547194	0.828248	0.709184	0.806775	0.524228	0.352066	0.363611	0.452366
ENSMUSG00000021760	40.2056	67.5261	35.1547	116.89	25.9658	24.1172	24.3926	31.0935	64.9441	26.3923	1.30178	0.00127451	0.0458384	Gpx8	13	113179287	113182944	-	1048	protein_coding	glutathione peroxidase 8 (putative) [Source:MGI Symbol;Acc:MGI:1916840]	-	38	73	34	114	26	28	24	29	1.99623	3.34342	1.73614	5.77939	1.29059	1.19543	1.20641	1.53693
ENSMUSG00000030592	278.265	145.227	287.441	259.414	627.174	615.851	403.494	248.748	242.587	473.817	-0.967322	0.00127582	0.0458384	Ryr1	7	28702769	28824604	-	21838	protein_coding	ryanodine receptor 1, skeletal muscle [Source:MGI Symbol;Acc:MGI:99659]	-	263	157	278	253	628	715	397	232	0.663026	0.345077	0.681237	0.615525	1.49597	1.46494	0.957685	0.590054
ENSMUSG00000015652	1.05804	32.3755	3.10188	42.0394	0.998685	0	0	4.28876	19.6437	1.32186	3.94049	0.0012817	0.0458705	Steap1	5	5786317	5799326	-	1377	protein_coding	six transmembrane epithelial antigen of the prostate 1 [Source:MGI Symbol;Acc:MGI:1917608]	-	1	35	3	41	1	0	0	4	0.039981	1.22001	0.116588	1.58193	0.0377783	0	0	0.16134
ENSMUSG00000005615	849.607	840.839	773.403	859.245	714.06	604.653	655.551	624.015	830.774	649.57	0.355337	0.00128819	0.0458705	Pcyt1a	16	32249739	32293888	+	7412	protein_coding	phosphate cytidylyltransferase 1, choline, alpha isoform [Source:MGI Symbol;Acc:MGI:88557]	-	803	909	748	838	715	702	645	582	5.96441	5.8865	5.40048	6.00685	5.01819	4.2377	4.58426	4.36118
ENSMUSG00000018166	284.613	233.104	351.547	429.623	203.732	159.346	190.059	241.243	324.722	198.595	0.710379	0.00128873	0.0458705	Erbb3	10	128403392	128425521	-	6016	protein_coding	erb-b2 receptor tyrosine kinase 3 [Source:MGI Symbol;Acc:MGI:95411]	-	269	252	340	419	204	185	187	225	2.46168	2.01058	3.02439	3.70036	1.764	1.37592	1.63749	2.07726
ENSMUSG00000020044	2174.28	2656.65	2018.29	2384.97	1892.51	1668.4	1334.48	1750.89	2308.55	1661.57	0.474574	0.00129035	0.0458705	Timp3	10	86136236	86185370	+	8144	protein_coding	tissue inhibitor of metalloproteinase 3 [Source:MGI Symbol;Acc:MGI:98754]	-	2055	2872	1952	2326	1895	1937	1313	1633	13.8919	16.9268	12.8265	15.1744	12.1045	10.6419	8.49322	11.1369
ENSMUSG00000037295	64.5405	88.8015	93.0565	98.4338	46.9382	60.2931	50.8179	38.5989	86.2081	49.162	0.80574	0.00129148	0.0458705	Ldlrap1	4	134468865	134495335	-	7010	protein_coding	low density lipoprotein receptor adaptor protein 1 [Source:MGI Symbol;Acc:MGI:2140175]	-	61	96	90	96	47	70	50	36	0.47907	0.657328	0.687054	0.727598	0.348784	0.446795	0.375748	0.285234
ENSMUSG00000038024	351.27	382.957	361.886	392.71	285.624	267.874	238.844	307.719	372.206	275.015	0.437583	0.00129191	0.0458705	Dennd4c	4	86666792	86768840	+	8482	protein_coding	DENN/MADD domain containing 4C [Source:MGI Symbol;Acc:MGI:1914769]	-	332	414	350	383	286	311	235	287	2.1549	2.34278	2.20819	2.39905	1.75406	1.64055	1.45954	1.87932
ENSMUSG00000026471	124.849	132.277	170.604	134.321	73.9027	63.7384	99.603	104.003	140.513	85.3117	0.724189	0.00129654	0.0458914	Mr1	1	155003023	155022560	-	5981	protein_coding	major histocompatibility complex, class I-related [Source:MGI Symbol;Acc:MGI:1195463]	-	118	143	165	131	74	74	98	97	1.08616	1.1476	1.47631	1.16369	0.643627	0.553587	0.863172	0.900771
ENSMUSG00000022488	433.797	668.786	332.935	206.096	225.703	185.186	192.092	242.315	410.404	211.324	0.958762	0.00129757	0.0458914	Nckap1l	15	103362221	103407237	+	5935	protein_coding	NCK associated protein 1 like [Source:MGI Symbol;Acc:MGI:1926063]	-	410	723	322	201	226	215	189	226	3.80321	5.84718	2.90336	1.79934	1.98091	1.62086	1.67759	2.11497
ENSMUSG00000021583	234.885	266.405	328.8	217.375	160.788	198.967	163.634	175.839	261.866	174.807	0.581919	0.00130408	0.0460317	Erap1	13	74787687	74841320	+	7280	protein_coding	endoplasmic reticulum aminopeptidase 1 [Source:MGI Symbol;Acc:MGI:1933403]	-	222	288	318	212	161	231	161	164	1.67884	1.89885	2.33756	1.54719	1.15046	1.41974	1.16504	1.25121
ENSMUSG00000079547	76.179	111.002	58.9358	36.9127	32.9566	34.4532	21.3435	36.4545	70.7573	31.302	1.17835	0.00130862	0.0460332	H2-DMb1	17	34372046	34379204	+	1681	protein_coding	histocompatibility 2, class II, locus Mb1 [Source:MGI Symbol;Acc:MGI:95922]	-	72	120	57	36	33	40	21	34	2.35805	3.42643	1.81457	1.13782	1.02123	1.06468	0.658107	1.12338
ENSMUSG00000024063	1015.72	1224.72	1132.19	1382.17	991.695	840.658	834.429	854.536	1188.7	880.329	0.433487	0.0013092	0.0460332	Lbh	17	73225300	73248942	+	3212	protein_coding	limb-bud and heart [Source:MGI Symbol;Acc:MGI:1925139]	-	960	1324	1095	1348	993	976	821	797	16.4544	19.7852	18.2434	22.2973	16.0824	13.5957	13.4652	13.7816
ENSMUSG00000039233	579.807	582.76	533.524	455.256	897.818	838.935	968.589	555.395	537.837	815.184	-0.600161	0.00131628	0.0461922	Tbce	13	14172534	14214223	-	4540	protein_coding	tubulin-specific chaperone E [Source:MGI Symbol;Acc:MGI:1917680]	-	548	630	516	444	899	974	953	518	6.64526	6.6606	6.08219	5.19595	10.301	9.59911	11.0581	6.3371
ENSMUSG00000049971	369.257	315.43	401.177	340.417	481.366	560.726	485.819	431.021	356.57	489.733	-0.459616	0.00132855	0.046399	Glt1d1	5	127709326	127786438	+	4378	protein_coding	glycosyltransferase 1 domain containing 1 [Source:MGI Symbol;Acc:MGI:2442755]	-	349	341	388	332	482	651	478	402	4.38871	3.73859	4.74266	4.02903	5.72727	6.65324	5.75171	5.09996
ENSMUSG00000022580	128.023	143.377	133.381	125.093	165.782	223.946	272.384	171.551	132.469	208.415	-0.653995	0.0013298	0.046399	Rhpn1	15	75576129	75587334	+	4302	protein_coding	rhophilin, Rho GTPase binding protein 1 [Source:MGI Symbol;Acc:MGI:1098783]	-	121	155	129	122	166	260	268	160	1.54847	1.72938	1.60467	1.5067	2.00731	2.70415	3.28178	2.06569
ENSMUSG00000020216	70.8888	80.4764	59.9697	44.0902	101.866	111.112	102.652	111.508	63.8563	106.784	-0.739573	0.00132986	0.046399	Jsrp1	10	80644330	80649332	-	1333	protein_coding	junctional sarcoplasmic reticulum protein 1 [Source:MGI Symbol;Acc:MGI:1916700]	-	67	87	58	43	102	129	101	104	2.76715	3.13269	2.32844	1.71386	3.98058	4.33	3.9915	4.33331
ENSMUSG00000106612	17.9867	15.7253	10.3396	6.15211	0	2.58399	0	4.28876	12.5509	1.71819	2.87219	0.00133279	0.0464119	Gm43750	3	126801958	126804450	-	2493	TEC	predicted gene 43750 [Source:MGI Symbol;Acc:MGI:5663887]	-	17	17	10	6	0	3	0	4	0.375417	0.327307	0.214657	0.12787	0	0.0538427	0	0.0891157
ENSMUSG00000021803	93.1077	168.353	1792.89	1047.91	44.9408	87.8556	26.4253	172.623	775.565	82.9611	3.22497	0.00133784	0.046466	Cdhr1	14	36799814	36820304	-	4332	protein_coding	cadherin-related family member 1 [Source:MGI Symbol;Acc:MGI:2157782]	-	88	182	1734	1022	45	102	26	161	1.11836	2.01656	21.4204	12.5343	0.540381	1.05351	0.316177	2.06421
ENSMUSG00000027215	306.832	416.257	345.343	546.513	265.65	239.45	284.58	255.181	403.736	261.215	0.628894	0.00133948	0.046466	Cd82	2	93249456	93293485	-	3005	protein_coding	CD82 antigen [Source:MGI Symbol;Acc:MGI:104651]	-	290	450	334	533	266	278	280	238	5.31301	7.18781	5.94796	9.42369	4.60483	4.13931	4.90861	4.39895
ENSMUSG00000033618	657.044	576.285	723.773	710.569	514.323	537.47	439.066	497.497	666.918	497.089	0.422977	0.00134253	0.0464828	Map3k13	16	21613096	21752189	+	8714	protein_coding	mitogen-activated protein kinase kinase kinase 13 [Source:MGI Symbol;Acc:MGI:2444243]	-	621	623	700	693	515	624	432	464	3.92339	3.43162	4.2988	4.22526	3.07444	3.20402	2.61163	2.95745
ENSMUSG00000035551	10.5804	9.25016	68.2414	67.6733	8.98817	12.0586	4.06543	8.57753	38.9363	8.42244	2.20159	0.00134526	0.0464886	Igfbpl1	4	45809468	45826923	-	3250	protein_coding	insulin-like growth factor binding protein-like 1 [Source:MGI Symbol;Acc:MGI:1933198]	-	10	10	66	66	9	14	4	8	0.169396	0.147688	1.08674	1.07894	0.144057	0.19274	0.0648368	0.136717
ENSMUSG00000025982	3186.82	3291.21	3638.51	3274.98	4288.36	4514.23	3968.88	3936.01	3347.88	4176.87	-0.319332	0.00135143	0.0466126	Sf3b1	1	55024328	55066640	-	11370	protein_coding	splicing factor 3b, subunit 1 [Source:MGI Symbol;Acc:MGI:1932339]	-	3012	3558	3519	3194	4294	5241	3905	3671	14.5842	15.0201	16.5625	14.9249	19.6462	20.6244	18.0928	17.9325
ENSMUSG00000097961	8.46433	3.70006	6.20377	7.17747	17.9763	17.2266	22.3599	19.2994	6.38641	19.2156	-1.59788	0.00135958	0.0468046	Gm27000	X	87803077	87803918	-	842	lncRNA	predicted gene, 27000 [Source:MGI Symbol;Acc:MGI:5504115]	-	8	4	6	7	18	20	22	18	0.523077	0.228022	0.381334	0.441697	1.11208	1.06279	1.37644	1.18735
ENSMUSG00000028480	61.3664	109.152	56.8679	84.0789	28.9619	41.3438	38.6216	50.393	77.8663	39.8301	0.971189	0.00137203	0.0471435	Glipr2	4	43957401	43979118	+	2320	protein_coding	GLI pathogenesis-related 2 [Source:MGI Symbol;Acc:MGI:1917770]	-	58	118	55	82	29	48	38	47	1.37635	2.44131	1.26865	1.87786	0.650259	0.925724	0.862861	1.12519
ENSMUSG00000029778	3218.56	3578.89	3779.13	3945.56	2212.09	2317.84	1717.64	3300.2	3630.53	2386.94	0.605141	0.0013837	0.0474548	Adcyap1r1	6	55428963	55478436	+	6601	protein_coding	adenylate cyclase activating polypeptide 1 receptor 1 [Source:MGI Symbol;Acc:MGI:108449]	-	3042	3869	3655	3848	2215	2691	1690	3078	25.371	28.1331	29.6308	30.9716	17.4558	18.2403	13.4872	25.8986
ENSMUSG00000070532	315.296	464.358	226.437	382.456	202.733	180.879	245.959	214.438	347.137	211.002	0.71994	0.00138736	0.0474562	Ccdc190	1	169756217	169762222	+	1734	protein_coding	coiled-coil domain containing 190 [Source:MGI Symbol;Acc:MGI:1925715]	-	298	502	219	373	203	210	242	200	9.46138	13.8958	6.75867	11.4287	6.09008	5.41874	7.3521	6.40616
ENSMUSG00000025255	349.154	318.205	355.683	513.702	266.649	224.807	102.652	240.171	384.186	208.57	0.880893	0.00138964	0.0474562	Zfhx4	3	5283586	5480917	+	15737	protein_coding	zinc finger homeodomain 4 [Source:MGI Symbol;Acc:MGI:2137668]	Homeobox	330	344	344	501	267	261	101	224	1.15446	1.04922	1.16978	1.69143	0.882603	0.742073	0.3381	0.790574
ENSMUSG00000024334	29.6252	58.276	13.4415	11.2789	6.9908	6.89064	10.1636	5.36095	28.1554	7.35149	1.94149	0.00139161	0.0474562	H2-Oa	17	34311314	34314208	+	1407	protein_coding	histocompatibility 2, O region alpha locus [Source:MGI Symbol;Acc:MGI:95924]	-	28	63	13	11	7	8	10	5	1.0956	2.14919	0.494442	0.415372	0.258809	0.254404	0.374413	0.197375
ENSMUSG00000043263	21.1608	38.8507	11.3736	2.0507	0	2.58399	1.01636	5.36095	18.3589	2.24033	3.04801	0.00140963	0.0479485	Ifi209	1	173458483	173475494	+	3547	protein_coding	interferon activated gene 209 [Source:MGI Symbol;Acc:MGI:2138243]	-	20	42	11	2	0	3	1	5	0.310425	0.568351	0.165958	0.0299576	0	0.0378432	0.014852	0.0782934
ENSMUSG00000026837	282.497	265.48	194.385	106.637	587.227	476.315	723.647	174.767	212.249	490.489	-1.20846	0.00141134	0.0479485	Col5a1	2	27776437	27929526	+	8559	protein_coding	collagen, type V, alpha 1 [Source:MGI Symbol;Acc:MGI:88457]	-	267	287	188	104	588	553	712	163	1.71742	1.60949	1.17544	0.645578	3.5738	2.89088	4.3823	1.05775
ENSMUSG00000020961	756.5	679.887	642.09	686.986	528.305	376.401	230.713	514.652	691.366	412.518	0.745322	0.00141406	0.047951	Ston2	12	91599783	91755161	-	12448	protein_coding	stonin 2 [Source:MGI Symbol;Acc:MGI:1918272]	-	715	735	621	670	529	437	227	480	3.16223	2.83411	2.66967	2.85965	2.21071	1.57076	0.960664	2.1417
ENSMUSG00000026222	150.242	178.528	110.634	85.1042	74.9014	57.7091	91.4722	40.7432	131.127	66.2065	0.986768	0.00141897	0.0480273	Sp100	1	85577709	85637719	+	7556	protein_coding	nuclear antigen Sp100 [Source:MGI Symbol;Acc:MGI:109561]	SAND	142	193	107	83	75	67	90	38	1.03463	1.22601	0.757806	0.583612	0.516351	0.396744	0.627474	0.279324
ENSMUSG00000046215	791.415	655.836	900.58	551.64	1063.6	1279.07	1322.28	833.092	724.868	1124.51	-0.633997	0.00142357	0.0480506	Rprml	11	103540396	103541405	+	1010	protein_coding	reprimo-like [Source:MGI Symbol;Acc:MGI:2144486]	-	748	709	871	538	1065	1485	1301	777	40.7725	33.6941	46.1491	28.3008	54.8535	65.7859	67.858	42.7284
ENSMUSG00000037461	604.142	540.209	648.294	553.69	858.869	895.783	1091.57	622.943	586.584	867.291	-0.564665	0.00142496	0.0480506	Ints7	1	191307748	191355800	+	7319	protein_coding	integrator complex subunit 7 [Source:MGI Symbol;Acc:MGI:1924315]	-	571	584	627	540	860	1040	1074	581	4.29508	3.82992	4.5844	3.91995	6.11256	6.35784	7.73032	4.40901
ENSMUSG00000083534	2.11608	4.62508	7.23773	0	21.9711	16.3653	30.4907	6.43314	3.49472	18.8151	-2.42383	0.00143367	0.0482334	H2-M6-ps	17	37280087	37282288	-	1034	unprocessed_pseudogene	histocompatibility 2, M region locus 6, pseudogene [Source:MGI Symbol;Acc:MGI:95918]	-	2	5	7	0	22	19	30	6	0.106487	0.232102	0.36228	0	1.10682	0.822169	1.52843	0.32229
ENSMUSG00000044583	133.313	276.58	89.9546	56.3944	73.9027	41.3438	48.7852	55.7539	139.06	54.9464	1.3425	0.00143673	0.0482334	Tlr7	X	166087925	166113554	-	4082	protein_coding	toll-like receptor 7 [Source:MGI Symbol;Acc:MGI:2176882]	-	126	299	87	55	74	48	48	52	1.69936	3.51582	1.14055	0.71586	0.94305	0.526134	0.61946	0.707533
ENSMUSG00000051504	698.308	1011.97	542.829	281.972	325.571	316.108	225.631	392.422	633.769	314.933	1.0094	0.00143837	0.0482334	Siglech	7	55417926	55428673	+	3383	protein_coding	sialic acid binding Ig-like lectin H [Source:MGI Symbol;Acc:MGI:2443256]	-	660	1094	525	275	326	367	222	366	10.7406	15.5219	8.30469	4.31886	5.01293	4.85391	3.45697	6.00891
ENSMUSG00000002833	1152.21	1109.09	1261.43	1116.61	1637.84	1703.71	1556.04	1263.04	1159.84	1540.16	-0.409665	0.00145845	0.0486435	Hdgfl2	17	56386634	56407607	+	4876	protein_coding	HDGF like 2 [Source:MGI Symbol;Acc:MGI:1194492]	-	1089	1199	1220	1089	1640	1978	1531	1178	12.2957	11.8028	13.3894	11.8659	17.4967	18.1506	16.5408	13.4183
ENSMUSG00000026126	59.2503	111.002	50.6641	47.1662	25.9658	34.4532	32.5234	33.2379	67.0206	31.5451	1.09008	0.0014592	0.0486435	Ptpn18	1	34498843	34514814	+	6492	protein_coding	protein tyrosine phosphatase, non-receptor type 18 [Source:MGI Symbol;Acc:MGI:108410]	-	56	120	49	46	26	40	32	31	0.474894	0.88722	0.403909	0.376459	0.208339	0.275683	0.259667	0.265216
ENSMUSG00000055541	363.966	616.06	261.592	157.904	174.77	179.157	115.865	186.561	349.881	164.088	1.09295	0.00145953	0.0486435	Lair1	7	4006401	4066203	-	7475	protein_coding	leukocyte-associated Ig-like receptor 1 [Source:MGI Symbol;Acc:MGI:105492]	-	344	666	253	154	175	208	114	174	2.53358	4.27653	1.81124	1.09458	1.21788	1.24503	0.803413	1.29287
ENSMUSG00000097061	320.587	380.181	292.611	288.124	465.387	444.446	482.77	387.061	320.376	444.916	-0.473055	0.00146135	0.0486435	9330151L19Rik	12	69243985	69246641	+	2545	lncRNA	RIKEN cDNA 9330151L19 gene [Source:MGI Symbol;Acc:MGI:3041168]	-	303	411	283	281	466	516	475	361	6.55454	7.75145	5.95066	5.8662	9.5252	9.07173	9.83221	7.87836
ENSMUSG00000097545	1180.77	1350.52	893.342	836.688	2463.76	1745.92	3719.87	906.001	1065.33	2208.89	-1.05194	0.00147528	0.0490172	Mir124a-1hg	14	64824744	64831410	+	5022	lncRNA	Mir124-1 host gene (non-protein coding) [Source:MGI Symbol;Acc:MGI:2442197]	-	1116	1460	864	816	2467	2027	3660	845	12.2342	13.9542	9.20669	8.6328	25.5546	18.0595	38.3928	9.34537
ENSMUSG00000032854	970.224	1216.4	919.191	1892.8	831.905	714.904	652.501	839.525	1249.65	759.709	0.718178	0.0014812	0.0491238	Ugt8a	3	125658920	125732268	-	4536	protein_coding	UDP galactosyltransferase 8A [Source:MGI Symbol;Acc:MGI:109522]	-	917	1315	889	1846	833	830	642	783	11.1297	13.9149	10.4881	21.6221	9.55318	8.18716	7.45602	9.5875
ENSMUSG00000038775	44.4378	71.2262	62.0377	33.8366	82.8909	83.549	142.29	100.786	52.8846	102.379	-0.948706	0.00149398	0.0494571	Vill	9	118881846	118900593	+	4409	protein_coding	villin-like [Source:MGI Symbol;Acc:MGI:1201781]	-	42	77	60	33	83	97	140	94	0.524441	0.838261	0.728245	0.39766	0.979296	0.984373	1.67276	1.18414
ENSMUSG00000042750	2718.11	2658.5	2760.68	2989.93	3166.83	3490.97	3483.06	3512.5	2781.8	3413.34	-0.295229	0.00150396	0.0496967	Bex2	X	134967313	134968985	-	903	protein_coding	brain expressed X-linked 2 [Source:MGI Symbol;Acc:MGI:1338017]	-	2569	2874	2670	2916	3171	4053	3427	3276	156.626	152.766	158.23	171.569	182.677	200.825	199.927	201.499
ENSMUSG00000115625	4.23217	14.8003	0	54.3437	0.998685	1.72266	2.03271	0	18.344	1.18851	3.92863	0.00151356	0.0499171	2900040C04Rik	14	76488897	76489767	+	459	lncRNA	RIKEN cDNA 2900040C04 gene [Source:MGI Symbol;Acc:MGI:1920143]	-	4	16	0	53	1	2	2	0	0.479772	1.67315	0	6.13481	0.113335	0.19496	0.229542	0
ENSMUSG00000103358	105.804	48.1008	75.4791	31.7859	32.9566	30.1465	23.3762	24.6604	65.2925	27.7849	1.22871	0.00151671	0.0499171	Gm37593	17	52149889	52153142	+	3254	TEC	predicted gene, 37593 [Source:MGI Symbol;Acc:MGI:5610821]	-	100	52	73	31	33	35	23	23	1.69188	0.767034	1.20053	0.506154	0.527561	0.481259	0.372354	0.392579
ENSMUSG00000002603	254.988	394.057	247.117	158.93	145.808	135.229	179.895	135.096	263.773	149.007	0.82537	0.00151932	0.0499171	Tgfb1	7	25386427	25404502	+	5042	protein_coding	transforming growth factor, beta 1 [Source:MGI Symbol;Acc:MGI:98725]	-	241	426	239	155	146	157	177	126	2.63149	4.05542	2.53666	1.6333	1.50635	1.39324	1.84934	1.38798
ENSMUSG00000004929	790.357	729.837	745.486	726.975	958.738	1078.38	1023.47	835.237	748.164	973.958	-0.381308	0.00152166	0.0499171	Thop1	10	80905869	80918393	+	5059	protein_coding	thimet oligopeptidase 1 [Source:MGI Symbol;Acc:MGI:1354165]	-	747	789	721	709	960	1252	1007	779	8.12912	7.48585	7.62671	7.44594	9.87149	11.0731	10.486	8.55243
ENSMUSG00000037661	34.9154	37.9256	26.883	36.9127	12.9829	17.2266	17.2781	16.0829	34.1592	15.8926	1.10354	0.00152958	0.050086	Gpr160	3	30910099	30951341	+	4227	protein_coding	G protein-coupled receptor 160 [Source:MGI Symbol;Acc:MGI:1919112]	-	33	41	26	36	13	20	17	15	0.429803	0.465565	0.32916	0.45249	0.159988	0.211702	0.211866	0.197095
ENSMUSG00000060843	62.4245	44.4008	51.698	58.4451	31.9579	29.2852	30.4907	26.8048	54.2421	29.6347	0.869076	0.0015336	0.0501273	Ctnna3	10	63265877	64839446	+	7227	protein_coding	catenin (cadherin associated protein), alpha 3 [Source:MGI Symbol;Acc:MGI:2661445]	-	59	48	50	57	32	34	30	25	0.44945	0.318795	0.370236	0.41904	0.230339	0.210498	0.21868	0.192131
ENSMUSG00000031596	596.736	723.362	653.463	531.133	429.435	390.182	223.599	486.775	626.173	382.498	0.711502	0.00154036	0.0501793	Slc7a2	8	41315433	41375345	+	9135	protein_coding	solute carrier family 7 (cationic amino acid transporter, y+ system), member 2 [Source:MGI Symbol;Acc:MGI:99828]	-	564	782	632	518	430	453	220	454	3.39905	4.10891	3.70233	3.01272	2.4487	2.2188	1.2687	2.76035
ENSMUSG00000042766	1361.7	1239.52	1279.01	925.893	1699.76	1723.52	1937.18	1424.94	1201.53	1696.35	-0.497685	0.00154074	0.0501793	Trim46	3	89141484	89153616	-	3792	protein_coding	tripartite motif-containing 46 [Source:MGI Symbol;Acc:MGI:2673000]	-	1287	1340	1237	903	1702	2001	1906	1329	18.6852	16.9615	17.4569	12.652	23.3489	23.6106	26.4789	19.4658
ENSMUSG00000032841	251.814	298.78	242.981	377.33	222.707	175.711	194.124	185.489	292.726	194.508	0.590576	0.00154618	0.0502661	Prr5l	2	101544630	101713372	-	4967	protein_coding	proline rich 5 like [Source:MGI Symbol;Acc:MGI:1919696]	-	238	323	235	368	223	204	191	173	2.63797	3.12131	2.53186	3.93633	2.33554	1.83766	2.02574	1.9345
ENSMUSG00000070000	1522.52	1571.6	1458.92	1107.38	2217.08	2483.21	2810.23	1424.94	1415.11	2233.87	-0.658728	0.00154931	0.0502776	Fcho1	8	72161031	72178360	-	4467	protein_coding	FCH domain only 1 [Source:MGI Symbol;Acc:MGI:1921265]	-	1439	1699	1411	1080	2220	2883	2765	1329	17.735	18.256	16.9035	12.8454	25.8531	28.8773	32.608	16.5244
ENSMUSG00000032220	466.596	568.885	414.618	396.811	372.51	283.377	316.087	315.224	461.728	321.8	0.522231	0.00155446	0.0503544	Myo1e	9	70114632	70307048	+	5704	protein_coding	myosin IE [Source:MGI Symbol;Acc:MGI:106621]	-	441	615	401	387	373	329	311	294	4.25644	5.17517	3.76211	3.6047	3.40177	2.58074	2.87228	2.86276
ENSMUSG00000041889	2036.73	1751.05	1874.57	1957.4	2619.55	2447.04	3115.14	2137.95	1904.94	2579.92	-0.4377	0.00156717	0.0506027	Shisa4	1	135298795	135302975	-	2418	protein_coding	shisa family member 4 [Source:MGI Symbol;Acc:MGI:1924802]	-	1925	1893	1813	1909	2623	2841	3065	1994	43.829	37.5771	40.1243	41.9457	56.431	52.5706	66.7758	45.8021
ENSMUSG00000026548	74.0629	154.478	54.7999	17.431	19.9737	31.0079	11.1799	28.9492	75.1929	22.7777	1.72281	0.00156771	0.0506027	Slamf9	1	172302925	172306142	+	1313	protein_coding	SLAM family member 9 [Source:MGI Symbol;Acc:MGI:1923692]	-	70	167	53	17	20	36	11	27	2.93508	6.10493	2.16012	0.687895	0.792394	1.22678	0.44134	1.14213
ENSMUSG00000020520	257.104	333.006	253.32	366.051	211.721	189.493	154.486	233.738	302.37	197.359	0.616778	0.00157983	0.0508365	Galnt10	11	57536268	57678340	+	5965	protein_coding	polypeptide N-acetylgalactosaminyltransferase 10 [Source:MGI Symbol;Acc:MGI:1890480]	-	243	360	245	357	212	220	152	218	2.24276	2.89682	2.19797	3.17977	1.84885	1.65021	1.34239	2.02984
ENSMUSG00000021848	6.34825	38.8507	15.5094	181.487	2.99606	3.44532	1.01636	11.7941	60.5489	4.81296	3.66023	0.00158173	0.0508365	Otx2	14	48895134	48911276	-	4221	protein_coding	orthodenticle homeobox 2 [Source:MGI Symbol;Acc:MGI:97451]	TF_Otx	6	42	15	177	3	4	1	11	0.078257	0.477598	0.19017	2.2279	0.0369728	0.0424007	0.0124804	0.144742
ENSMUSG00000069769	2316.05	2071.11	2391.55	2651.56	1777.66	1601.21	1254.19	1996.42	2357.57	1657.37	0.508466	0.00158338	0.0508365	Msi2	11	88230208	88609339	-	10405	protein_coding	musashi RNA-binding protein 2 [Source:MGI Symbol;Acc:MGI:1923876]	-	2189	2239	2313	2586	1780	1859	1234	1862	11.5822	10.3286	11.896	13.2046	8.89926	7.99402	6.24767	9.93926
ENSMUSG00000031925	294.136	338.556	257.456	316.834	179.763	176.573	116.881	258.398	301.745	182.904	0.723687	0.0015872	0.0508691	Maml2	9	13298306	13620684	+	6598	protein_coding	mastermind like transcriptional coactivator 2 [Source:MGI Symbol;Acc:MGI:2389460]	-	278	366	249	309	180	205	115	241	2.31964	2.66255	2.01954	2.4882	1.41918	1.39018	0.918186	2.02872
ENSMUSG00000033192	361.85	407.007	317.426	206.096	234.691	204.135	158.552	189.778	323.095	196.789	0.715417	0.00159236	0.0509444	Lpcat2	8	93581967	93645907	+	3388	protein_coding	lysophosphatidylcholine acyltransferase 2 [Source:MGI Symbol;Acc:MGI:3606214]	-	342	440	307	201	235	237	156	177	5.55738	6.23359	4.8491	3.15203	3.60828	3.12992	2.42564	2.90166
