# Supplementary material for: uPAR exhibits age- and region-dependent expression in the brains of mice with Alzheimer’s disease-like pathology
Source: Brain Res. Author manuscript; Available in PMC 2026 Jun 15. (PMC13267882; doi:10.1016/j.brainres.2026.150364)
Supplement: MMC11 [file NIHMS2175204-supplement-MMC11.xlsx]

## Sheet: Sheet1
Supp Table 4. Differentially expressed genes 6-month Rag-5xFAD vs 2-month Rag-5xFAD.
gene_id	C1	C2	C4	C3	B1	B2	B3	B4	Rag5xFAD_6M	Rag5xFAD_2M	log2FoldChange	pvalue	padj	gene_name	gene_chr	gene_start	gene_end	gene_strand	gene_length	gene_biotype	gene_description	tf_family	C1_count	C2_count	C4_count	C3_count	B1_count	B2_count	B3_count	B4_count	C1_fpkm	C2_fpkm	C4_fpkm	C3_fpkm	B1_fpkm	B2_fpkm	B3_fpkm	B4_fpkm
ENSMUSG00000121137	61.2917	57.5512	53.8795	72.4665	20.9041	8.43196	24.8752	14.8296	61.2973	17.2602	1.82767	2.44282e-07	0.00558844	ENSMUSG00000121137	12	8622155	8638094	+	3409	lncRNA	novel transcript, antisense to Slc7a15	-	63	68	57	77	19	7	22	17	1.01742	0.957438	0.894776	1.20006	0.345818	0.138615	0.413446	0.246564
ENSMUSG00000020932	13937.5	34097.4	10779.7	7172.3	5042.28	5321.77	4248.01	3687.33	16496.7	4574.85	1.85043	2.02195e-06	0.0231281	Gfap	11	102778162	102791738	-	4218	protein_coding	glial fibrillary acidic protein [Source:MGI Symbol;Acc:MGI:95697]	-	14326	40288	11404	7621	4583	4418	3757	4227	186.985	458.456	144.683	95.9939	67.4161	70.7065	57.0634	49.5489
ENSMUSG00000045502	21.4035	49.0878	23.6314	4.70562	2.20043	0	0	0.872327	24.7071	0.768189	4.97151	6.57163e-06	0.0416141	Hcar2	5	124001633	124003562	-	1930	protein_coding	hydroxycarboxylic acid receptor 2 [Source:MGI Symbol;Acc:MGI:1933383]	-	22	58	25	5	2	0	0	1	0.627556	1.44245	0.693185	0.137642	0.0642974	0	0	0.0256183
ENSMUSG00000089838	8.75596	17.7732	5.67153	5.64674	42.9084	40.9552	37.3128	32.2761	9.46185	38.3631	-2.00225	8.49405e-06	0.0416141	Gm2962	1	170752878	170753213	-	336	processed_pseudogene	predicted pseudogene 2962 [Source:MGI Symbol;Acc:MGI:3781140]	-	9	21	6	6	39	34	33	37	1.47466	2.99991	0.955605	0.948747	7.20188	6.83093	6.29213	5.44466
ENSMUSG00000030577	22.3763	66.861	33.0839	11.2935	7.7015	2.40913	0	2.61698	33.4037	3.1819	3.3933	1.17659e-05	0.0416141	Cd22	7	30564827	30579767	-	5042	protein_coding	CD22 antigen [Source:MGI Symbol;Acc:MGI:88322]	-	23	79	35	12	7	2	0	3	0.251138	0.752061	0.371477	0.126449	0.0861422	0.0267773	0	0.0294189
ENSMUSG00000046805	2240.55	4555.86	1951.95	615.495	902.176	533.623	470.368	520.779	2340.96	606.736	1.94807	1.18239e-05	0.0416141	Mpeg1	19	12438143	12442647	+	4334	protein_coding	macrophage expressed gene 1 [Source:MGI Symbol;Acc:MGI:1333743]	-	2303	5383	2065	654	820	443	416	597	29.2545	59.6162	25.4975	8.01728	11.7394	6.90009	6.14932	6.81073
ENSMUSG00000119584	498596	564415	651442	639605	810546	1.24353e+06	1.13714e+06	893130	588514	1.02109e+06	-0.794955	1.27332e-05	0.0416141	Rn18s-rs5	17	40157244	40159092	+	1849	rRNA	18s RNA, related sequence 5 [Source:MGI Symbol;Acc:MGI:107222]	-	512492	666888	689170	679618	736716	1032344	1005705	1023848	15259.4	17311.9	19946	19528.4	24722	37690.1	34846.3	27378.3
ENSMUSG00000109539	27.2408	21.1585	24.5766	6.58787	1.10021	0	1.13069	3.48931	19.891	1.43005	3.69597	1.84102e-05	0.0526463	Gm44667	7	66918654	66921990	-	3337	TEC	predicted gene 44667 [Source:MGI Symbol;Acc:MGI:5753243]	-	28	25	26	7	1	0	1	4	0.461944	0.359594	0.41695	0.11145	0.0185936	0	0.0191985	0.0592668
